# Supplementary material for: A silicon analogue of a fused bicyclic borirene derivative
Source: Chem Sci. 2025 Jan 27;16(10):4512–8. doi: 10.1039/d4sc05867d (PMC11803951; doi:10.1039/d4sc05867d)
Supplement: SC-016-D4SC05867D-s002 [file SC-016-D4SC05867D-s002.cif]

# Supplementary Information (SI) for Chemical Science.
# This journal is © The Royal Society of Chemistry 2025

####################################################################### 
# 
# This file contains crystal structure data downloaded from the 
# Cambridge Structural Database (CSD) hosted by the Cambridge 
# Crystallographic Data Centre (CCDC).
# 
# Full information about CCDC data access policies and citation 
# guidelines are available at http://www.ccdc.cam.ac.uk/access/V1 
# 
# Audit and citation data items may have been added by the CCDC. 
# Please retain this information to preserve the provenance of 
# this file and to allow appropriate attribution of the data. 
# 
#######################################################################

data_scw2566m
_database_code_depnum_ccdc_archive 'CCDC 2266104'
loop_
_audit_author_name
_audit_author_address
'Cheuk-Wai So'
;Nanyang Technological University
Singapore
;
_audit_update_record             
;
2023-05-29 deposited with the CCDC.	2025-01-26 downloaded from the CCDC.
;
_chemical_name_systematic        ?
_chemical_name_common            ?
_chemical_formula_moiety         ?
_chemical_formula_sum            'C27 H41 Cl2 N2 P Si'
_chemical_formula_iupac          ?
_chemical_formula_weight         523.58

_chemical_melting_point          ?

_space_group_crystal_system      monoclinic
_space_group_IT_number           14
_space_group_name_H-M_alt        'P 1 21/n 1'
_space_group_name_Hall           '-P 2yn'
loop_
_space_group_symop_operation_xyz
'x, y, z'
'-x+1/2, y+1/2, -z+1/2'
'-x, -y, -z'
'x-1/2, -y-1/2, z-1/2'

_cell_length_a                   8.9802(3)
_cell_length_b                   15.5193(7)
_cell_length_c                   21.2731(8)
_cell_angle_alpha                90
_cell_angle_beta                 100.9553(12)
_cell_angle_gamma                90
_cell_volume                     2910.7(2)
_cell_formula_units_Z            4
_cell_measurement_reflns_used    9839
_cell_measurement_theta_min      2.3507
_cell_measurement_theta_max      31.7768
_cell_measurement_temperature    150.(2)

_exptl_crystal_description       block
_exptl_crystal_colour            yellow
_exptl_crystal_size_max          0.320
_exptl_crystal_size_mid          0.300
_exptl_crystal_size_min          0.280
_exptl_crystal_density_diffrn    1.195
_exptl_crystal_density_meas      ?
_exptl_crystal_density_method    'not measured'
_exptl_crystal_F_000             1120

_exptl_absorpt_coefficient_mu    0.337
_exptl_absorpt_correction_type   Multi-Scan
_exptl_absorpt_process_details   
;
Krause, L., Herbst-Irmer, R., Sheldrick, G. M., Stalke, D. (2015).
"Comparison of silver and molybdenum microfocus X-ray sources for
single-crystal structure determination"
J. Appl. Cryst. 48, 3-10.
doi:10.1107/S1600576714022985
;
_exptl_absorpt_correction_T_min  0.76
_exptl_absorpt_correction_T_max  0.91

_exptl_special_details           
;
;

_diffrn_ambient_temperature      150.(2)

_diffrn_source                   'Incoatec microfocus source'
_diffrn_source_type              'Bruker D8 Quest'
_diffrn_source_power             0.07
_diffrn_source_current           1.4
_diffrn_source_voltage           50

_diffrn_radiation_probe          X-ray
_diffrn_radiation_type           MoK\a
_diffrn_radiation_wavelength     0.71073
_diffrn_radiation_monochromator  'Multilayer Mirror'

_diffrn_measurement_device       'four-circle diffractometer'
_diffrn_measurement_device_type  'Photon II CPAD detector'
_diffrn_measurement_method       'phi and omega scans'

_diffrn_detector_area_resol_mean 7.3910

_diffrn_reflns_number            50504
_diffrn_reflns_av_R_equivalents  0.0655
_diffrn_reflns_av_unetI/netI     0.0580
_diffrn_reflns_theta_min         2.35
_diffrn_reflns_theta_max         32.05
_diffrn_reflns_theta_full        25.24
_diffrn_measured_fraction_theta_max 0.999
_diffrn_measured_fraction_theta_full 0.999
_diffrn_reflns_limit_h_min       -13
_diffrn_reflns_limit_h_max       11
_diffrn_reflns_limit_k_min       -23
_diffrn_reflns_limit_k_max       18
_diffrn_reflns_limit_l_min       -31
_diffrn_reflns_limit_l_max       31

_refine_special_details          
;
;

_reflns_number_total             10158
_reflns_number_gt                6990
_reflns_threshold_expression     'I > 2\s(I)'
_reflns_Friedel_coverage         0.000
_reflns_Friedel_fraction_max     .
_reflns_Friedel_fraction_full    .

_refine_ls_structure_factor_coef Fsqd
_refine_ls_matrix_type           full
_refine_ls_R_factor_all          0.0824
_refine_ls_R_factor_gt           0.0457
_refine_ls_wR_factor_gt          0.1000
_refine_ls_wR_factor_ref         0.1149
_refine_ls_goodness_of_fit_ref   1.026
_refine_ls_restrained_S_all      1.026
_refine_ls_number_reflns         10158
_refine_ls_number_parameters     312
_refine_ls_number_restraints     0
_refine_ls_number_constraints    ?
_refine_ls_hydrogen_treatment    mixed
_refine_ls_weighting_scheme      calc
_refine_ls_weighting_details     
'w=1/[\s^2^(Fo^2^)+(0.0445P)^2^+1.1138P] where P=(Fo^2^+2Fc^2^)/3'

_atom_sites_solution_hydrogens   mixed
_atom_sites_solution_primary     ?
_atom_sites_solution_secondary   ?

_refine_ls_shift/su_max          0.001
_refine_ls_shift/su_mean         0.000
_refine_diff_density_max         0.424
_refine_diff_density_min         -0.462
_refine_ls_extinction_method     none
_refine_ls_extinction_coef       ?

loop_
_atom_type_symbol
_atom_type_description
_atom_type_scat_dispersion_real
_atom_type_scat_dispersion_imag
_atom_type_scat_source
C C 0.0033 0.0016 'International Tables Vol C Tables 4.2.6.8 and 6.1.1.4'
H H 0.0000 0.0000 'International Tables Vol C Tables 4.2.6.8 and 6.1.1.4'
Cl Cl 0.1484 0.1585 'International Tables Vol C Tables 4.2.6.8 and 6.1.1.4'
N N 0.0061 0.0033 'International Tables Vol C Tables 4.2.6.8 and 6.1.1.4'
P P 0.1023 0.0942 'International Tables Vol C Tables 4.2.6.8 and 6.1.1.4'
Si Si 0.0817 0.0704 'International Tables Vol C Tables 4.2.6.8 and 6.1.1.4'

_computing_data_collection       'APEX4 (Ver 2021.4-0, Bruker AXS Inc., 2021)'
_computing_cell_refinement       'SAINT V8.40B (Bruker AXS LLC, 2019)'
_computing_data_reduction        'SAINT V8.40B (Bruker AXS LLC, 2019)'
_computing_structure_solution    'XT, VERSION 2018/2'
_computing_structure_refinement  'SHELXL-2018/3 (Sheldrick, 2018)'
_computing_molecular_graphics    ?
_computing_publication_material  'APEX4 (Ver 2021.4-0, Bruker AXS Inc., 2021)'

loop_
_atom_site_type_symbol
_atom_site_label
_atom_site_fract_x
_atom_site_fract_y
_atom_site_fract_z
_atom_site_U_iso_or_equiv
_atom_site_adp_type
_atom_site_calc_flag
_atom_site_refinement_flags_adp
_atom_site_refinement_flags_occupancy
_atom_site_refinement_flags_posn
_atom_site_occupancy
_atom_site_disorder_assembly
_atom_site_disorder_group
C C1 0.56617(16) 0.32379(10) 0.39000(6) 0.0187(3) Uani d . . . 1 . .
C C2 0.46066(17) 0.27223(11) 0.41352(7) 0.0226(3) Uani d . . . 1 . .
C C3 0.44814(19) 0.28357(12) 0.47737(8) 0.0307(4) Uani d . . . 1 . .
H H3 0.378660 0.249004 0.494795 0.037000 Uiso calc U . R 1 . .
C C4 0.5344(2) 0.34387(13) 0.51573(8) 0.0343(4) Uani d . . . 1 . .
H H4 0.523940 0.350389 0.559078 0.041000 Uiso calc U . R 1 . .
C C5 0.6361(2) 0.39487(12) 0.49129(7) 0.0303(4) Uani d . . . 1 . .
H H5 0.693414 0.437095 0.517839 0.036000 Uiso calc U . R 1 . .
C C6 0.65582(17) 0.38514(10) 0.42802(7) 0.0224(3) Uani d . . . 1 . .
C C7 0.77713(18) 0.43771(11) 0.40446(7) 0.0264(3) Uani d . . . 1 . .
H H7 0.762631 0.430139 0.357002 0.032000 Uiso calc U . R 1 . .
C C8 0.7657(2) 0.53406(12) 0.41811(9) 0.0394(4) Uani d . . . 1 . .
H H8A 0.665513 0.555333 0.397484 0.059000 Uiso calc U . R 1 . .
H H8B 0.844344 0.565238 0.401158 0.059000 Uiso calc U . R 1 . .
H H8C 0.779776 0.543299 0.464440 0.059000 Uiso calc U . R 1 . .
C C9 0.9341(2) 0.40249(14) 0.43403(10) 0.0386(4) Uani d . . . 1 . .
H H9A 0.950850 0.408642 0.480691 0.058000 Uiso calc U . R 1 . .
H H9B 1.011992 0.434825 0.417388 0.058000 Uiso calc U . R 1 . .
H H9C 0.939955 0.341455 0.422927 0.058000 Uiso calc U . R 1 . .
C C10 0.36181(19) 0.20560(12) 0.37343(8) 0.0283(4) Uani d . . . 1 . .
H H10 0.375078 0.212439 0.328073 0.034000 Uiso calc U . R 1 . .
C C11 0.1935(2) 0.21828(15) 0.37496(10) 0.0404(5) Uani d . . . 1 . .
H H11A 0.176728 0.209754 0.418732 0.061000 Uiso calc U . R 1 . .
H H11B 0.133136 0.176397 0.346382 0.061000 Uiso calc U . R 1 . .
H H11C 0.162790 0.276795 0.360747 0.061000 Uiso calc U . R 1 . .
C C12 0.4088(2) 0.11370(13) 0.39461(11) 0.0432(5) Uani d . . . 1 . .
H H12A 0.515693 0.104869 0.392290 0.065000 Uiso calc U . R 1 . .
H H12B 0.345951 0.072465 0.366363 0.065000 Uiso calc U . R 1 . .
H H12C 0.394902 0.104923 0.438752 0.065000 Uiso calc U . R 1 . .
C C13 0.54666(15) 0.36936(9) 0.27616(6) 0.0165(3) Uani d . . . 1 . .
C C14 0.45452(16) 0.44664(10) 0.28270(7) 0.0191(3) Uani d . . . 1 . .
C C15 0.31529(18) 0.43677(12) 0.30168(8) 0.0286(4) Uani d . . . 1 . .
H H15 0.279445 0.380866 0.309318 0.034000 Uiso calc U . R 1 . .
C C16 0.2291(2) 0.50894(14) 0.30940(10) 0.0405(5) Uani d . . . 1 . .
H H16 0.133085 0.502380 0.321362 0.049000 Uiso calc U . R 1 . .
C C17 0.2830(2) 0.59017(13) 0.29970(10) 0.0412(5) Uani d . . . 1 . .
H H17 0.224376 0.639461 0.305554 0.049000 Uiso calc U . R 1 . .
C C18 0.4218(2) 0.60017(12) 0.28150(9) 0.0346(4) Uani d . . . 1 . .
H H18 0.458751 0.656308 0.275426 0.042000 Uiso calc U . R 1 . .
C C19 0.50712(18) 0.52860(11) 0.27208(7) 0.0250(3) Uani d . . . 1 . .
H H19 0.601178 0.535506 0.258432 0.030000 Uiso calc U . R 1 . .
C C20 0.42594(19) 0.34234(11) 0.10072(7) 0.0273(3) Uani d . . . 1 . .
C C21 0.2976(2) 0.33158(14) 0.13825(9) 0.0378(4) Uani d . . . 1 . .
H H21A 0.207465 0.308688 0.109845 0.057000 Uiso calc U . R 1 . .
H H21B 0.273534 0.387632 0.155053 0.057000 Uiso calc U . R 1 . .
H H21C 0.329578 0.291538 0.173876 0.057000 Uiso calc U . R 1 . .
C C22 0.3688(2) 0.40553(15) 0.04524(9) 0.0437(5) Uani d . . . 1 . .
H H22A 0.277131 0.382167 0.018212 0.066000 Uiso calc U . R 1 . .
H H22B 0.447634 0.413239 0.019562 0.066000 Uiso calc U . R 1 . .
H H22C 0.345542 0.461253 0.062773 0.066000 Uiso calc U . R 1 . .
C C23 0.4605(2) 0.25578(13) 0.07307(10) 0.0417(5) Uani d . . . 1 . .
H H23A 0.499646 0.215949 0.108068 0.063000 Uiso calc U . R 1 . .
H H23B 0.536612 0.263580 0.046095 0.063000 Uiso calc U . R 1 . .
H H23C 0.367478 0.232065 0.047260 0.063000 Uiso calc U . R 1 . .
C C24 0.77031(18) 0.38117(10) 0.13360(7) 0.0232(3) Uani d . . . 1 . .
C C25 0.88307(19) 0.43150(12) 0.18397(8) 0.0307(4) Uani d . . . 1 . .
H H25A 0.984399 0.428785 0.173267 0.046000 Uiso calc U . R 1 . .
H H25B 0.885883 0.405975 0.226317 0.046000 Uiso calc U . R 1 . .
H H25C 0.850688 0.491766 0.184386 0.046000 Uiso calc U . R 1 . .
C C26 0.82471(19) 0.28803(11) 0.13218(8) 0.0278(3) Uani d . . . 1 . .
H H26A 0.760005 0.257072 0.097105 0.042000 Uiso calc U . R 1 . .
H H26B 0.819219 0.259941 0.172937 0.042000 Uiso calc U . R 1 . .
H H26C 0.929779 0.287335 0.125591 0.042000 Uiso calc U . R 1 . .
C C27 0.7683(2) 0.42373(12) 0.06821(8) 0.0340(4) Uani d . . . 1 . .
H H27A 0.871484 0.424827 0.059329 0.051000 Uiso calc U . R 1 . .
H H27B 0.730047 0.482791 0.068840 0.051000 Uiso calc U . R 1 . .
H H27C 0.702255 0.390702 0.034780 0.051000 Uiso calc U . R 1 . .
Cl Cl1 0.79471(5) 0.16916(3) 0.37158(2) 0.02938(10) Uani d . . . 1 . .
Cl Cl2 0.61511(5) 0.14833(3) 0.22996(2) 0.03165(10) Uani d . . . 1 . .
N N1 0.58569(13) 0.31115(8) 0.32489(5) 0.0172(2) Uani d . . . 1 . .
N N2 0.60541(13) 0.34331(8) 0.22751(5) 0.0169(2) Uani d . . . 1 . .
P P1 0.58097(4) 0.40197(3) 0.15573(2) 0.01900(9) Uani d . . . 1 . .
Si Si1 0.70954(4) 0.24584(3) 0.29023(2) 0.01905(9) Uani d . . . 1 . .
H H1 0.8507(19) 0.2793(12) 0.2819(8) 0.024(4) Uiso d . . . 1 . .

loop_
_atom_site_aniso_label
_atom_site_aniso_U_11
_atom_site_aniso_U_22
_atom_site_aniso_U_33
_atom_site_aniso_U_12
_atom_site_aniso_U_13
_atom_site_aniso_U_23
C1 0.0209(7) 0.0227(8) 0.0131(6) 0.0047(6) 0.0048(5) 0.0013(5)
C2 0.0224(7) 0.0281(9) 0.0191(7) 0.0027(6) 0.0085(6) 0.0021(6)
C3 0.0324(9) 0.0413(11) 0.0218(7) 0.0009(7) 0.0139(6) 0.0044(7)
C4 0.0408(10) 0.0483(12) 0.0160(7) 0.0049(8) 0.0106(7) -0.0019(7)
C5 0.0352(9) 0.0362(10) 0.0186(7) 0.0012(7) 0.0026(6) -0.0053(7)
C6 0.0249(7) 0.0240(8) 0.0174(6) 0.0027(6) 0.0021(5) 0.0000(6)
C7 0.0287(8) 0.0293(9) 0.0197(7) -0.0053(7) 0.0011(6) -0.0003(6)
C8 0.0502(12) 0.0305(11) 0.0339(9) -0.0082(9) -0.0013(8) -0.0016(8)
C9 0.0274(9) 0.0451(12) 0.0422(10) -0.0057(8) 0.0035(8) 0.0044(9)
C10 0.0285(8) 0.0337(10) 0.0257(8) -0.0058(7) 0.0126(6) -0.0010(7)
C11 0.0285(9) 0.0506(13) 0.0436(11) -0.0065(8) 0.0108(8) 0.0015(9)
C12 0.0426(11) 0.0332(11) 0.0591(13) -0.0046(9) 0.0228(10) -0.0023(9)
C13 0.0159(6) 0.0180(7) 0.0155(6) -0.0017(5) 0.0027(5) 0.0001(5)
C14 0.0216(7) 0.0203(8) 0.0151(6) 0.0034(6) 0.0024(5) -0.0014(5)
C15 0.0264(8) 0.0298(9) 0.0314(8) 0.0070(7) 0.0103(7) 0.0031(7)
C16 0.0317(9) 0.0457(12) 0.0473(11) 0.0170(8) 0.0156(8) 0.0010(9)
C17 0.0426(11) 0.0335(11) 0.0457(11) 0.0192(9) 0.0034(9) -0.0080(9)
C18 0.0423(10) 0.0209(9) 0.0374(9) 0.0041(7) -0.0010(8) -0.0062(7)
C19 0.0273(8) 0.0223(8) 0.0244(7) 0.0007(6) 0.0022(6) -0.0031(6)
C20 0.0295(8) 0.0321(10) 0.0188(7) 0.0008(7) 0.0010(6) -0.0022(6)
C21 0.0272(9) 0.0513(13) 0.0337(9) -0.0074(8) 0.0022(7) -0.0050(8)
C22 0.0482(12) 0.0529(13) 0.0256(9) 0.0047(10) -0.0042(8) 0.0067(8)
C23 0.0435(11) 0.0386(12) 0.0392(10) -0.0045(9) -0.0019(8) -0.0162(9)
C24 0.0292(8) 0.0223(8) 0.0206(7) -0.0017(6) 0.0112(6) 0.0008(6)
C25 0.0302(9) 0.0316(10) 0.0323(9) -0.0074(7) 0.0113(7) -0.0014(7)
C26 0.0322(8) 0.0282(9) 0.0271(8) 0.0029(7) 0.0156(7) -0.0001(7)
C27 0.0463(10) 0.0339(10) 0.0263(8) -0.0003(8) 0.0187(8) 0.0048(7)
Cl1 0.02810(19) 0.0297(2) 0.0310(2) 0.00733(16) 0.00730(15) 0.01081(16)
Cl2 0.0388(2) 0.0215(2) 0.0344(2) -0.00088(16) 0.00623(17) -0.00465(16)
N1 0.0191(6) 0.0189(6) 0.0145(5) 0.0017(5) 0.0055(4) 0.0010(4)
N2 0.0201(6) 0.0167(6) 0.0151(5) 0.0010(5) 0.0059(4) 0.0001(4)
P1 0.02608(19) 0.0176(2) 0.01406(16) 0.00182(15) 0.00570(14) 0.00103(14)
Si1 0.01812(19) 0.0195(2) 0.02087(19) 0.00108(15) 0.00697(15) -0.00018(16)

_geom_special_details            
;

All esds (except the esd in the dihedral angle between two l.s. planes)
are estimated using the full covariance matrix.  The cell esds are taken
into account individually in the estimation of esds in distances, angles
and torsion angles; correlations between esds in cell parameters are only
used when they are defined by crystal symmetry.  An approximate (isotropic)
treatment of cell esds is used for estimating esds involving l.s. planes.
;

loop_
_geom_bond_atom_site_label_1
_geom_bond_atom_site_label_2
_geom_bond_site_symmetry_2
_geom_bond_distance
_geom_bond_publ_flag
C1 C6 . 1.400(2) ?
C1 C2 . 1.403(2) ?
C1 N1 . 1.4423(17) ?
C2 C3 . 1.395(2) ?
C2 C10 . 1.516(2) ?
C3 C4 . 1.379(3) ?
C4 C5 . 1.382(3) ?
C5 C6 . 1.399(2) ?
C6 C7 . 1.520(2) ?
C7 C9 . 1.531(2) ?
C7 C8 . 1.530(3) ?
C10 C11 . 1.531(2) ?
C10 C12 . 1.531(3) ?
C13 N2 . 1.3117(17) ?
C13 N1 . 1.3694(18) ?
C13 C14 . 1.479(2) ?
C13 Si1 . 2.3952(15) ?
C14 C19 . 1.390(2) ?
C14 C15 . 1.393(2) ?
C15 C16 . 1.389(2) ?
C16 C17 . 1.380(3) ?
C17 C18 . 1.382(3) ?
C18 C19 . 1.386(2) ?
C20 C23 . 1.522(3) ?
C20 C21 . 1.531(2) ?
C20 C22 . 1.545(2) ?
C20 P1 . 1.8828(17) ?
C24 C26 . 1.528(2) ?
C24 C27 . 1.537(2) ?
C24 C25 . 1.540(2) ?
C24 P1 . 1.8765(16) ?
Cl1 Si1 . 2.1197(6) ?
Cl2 Si1 . 2.0590(6) ?
N1 Si1 . 1.7663(12) ?
N2 P1 . 1.7553(12) ?
N2 Si1 . 2.1139(13) ?

loop_
_geom_angle_atom_site_label_1
_geom_angle_atom_site_label_2
_geom_angle_atom_site_label_3
_geom_angle_site_symmetry_1
_geom_angle_site_symmetry_3
_geom_angle
_geom_angle_publ_flag
C6 C1 C2 . . 122.33(13) ?
C6 C1 N1 . . 119.05(13) ?
C2 C1 N1 . . 118.59(13) ?
C3 C2 C1 . . 117.39(15) ?
C3 C2 C10 . . 119.14(14) ?
C1 C2 C10 . . 123.47(13) ?
C4 C3 C2 . . 121.43(16) ?
C3 C4 C5 . . 120.20(15) ?
C4 C5 C6 . . 120.89(16) ?
C5 C6 C1 . . 117.72(15) ?
C5 C6 C7 . . 119.27(14) ?
C1 C6 C7 . . 122.94(13) ?
C6 C7 C9 . . 109.54(14) ?
C6 C7 C8 . . 112.55(15) ?
C9 C7 C8 . . 111.15(15) ?
C2 C10 C11 . . 112.05(15) ?
C2 C10 C12 . . 111.76(15) ?
C11 C10 C12 . . 109.37(15) ?
N2 C13 N1 . . 108.10(12) ?
N2 C13 C14 . . 129.82(13) ?
N1 C13 C14 . . 122.08(12) ?
N2 C13 Si1 . . 61.60(8) ?
N1 C13 Si1 . . 46.78(7) ?
C14 C13 Si1 . . 167.63(10) ?
C19 C14 C15 . . 119.93(14) ?
C19 C14 C13 . . 120.89(13) ?
C15 C14 C13 . . 119.15(14) ?
C16 C15 C14 . . 119.76(17) ?
C17 C16 C15 . . 120.02(17) ?
C16 C17 C18 . . 120.31(17) ?
C17 C18 C19 . . 120.24(18) ?
C18 C19 C14 . . 119.71(16) ?
C23 C20 C21 . . 109.52(16) ?
C23 C20 C22 . . 109.12(15) ?
C21 C20 C22 . . 107.10(15) ?
C23 C20 P1 . . 119.54(12) ?
C21 C20 P1 . . 105.69(11) ?
C22 C20 P1 . . 105.17(13) ?
C26 C24 C27 . . 109.72(13) ?
C26 C24 C25 . . 108.86(14) ?
C27 C24 C25 . . 107.75(14) ?
C26 C24 P1 . . 118.42(11) ?
C27 C24 P1 . . 107.34(12) ?
C25 C24 P1 . . 104.21(10) ?
C13 N1 C1 . . 125.24(12) ?
C13 N1 Si1 . . 98.82(9) ?
C1 N1 Si1 . . 132.85(10) ?
C13 N2 P1 . . 121.61(10) ?
C13 N2 Si1 . . 85.32(9) ?
P1 N2 Si1 . . 152.54(7) ?
N2 P1 C24 . . 99.19(6) ?
N2 P1 C20 . . 103.96(7) ?
C24 P1 C20 . . 110.96(7) ?
N1 Si1 Cl2 . . 117.66(5) ?
N1 Si1 N2 . . 67.34(5) ?
Cl2 Si1 N2 . . 93.01(4) ?
N1 Si1 Cl1 . . 98.02(4) ?
Cl2 Si1 Cl1 . . 97.92(3) ?
N2 Si1 Cl1 . . 164.74(4) ?
N1 Si1 C13 . . 34.40(5) ?
Cl2 Si1 C13 . . 109.93(4) ?
N2 Si1 C13 . . 33.08(4) ?
Cl1 Si1 C13 . . 131.94(4) ?

_shelx_res_file                  
;

TITL scw2566m in P2(1)/n
    scw2566m.res
    created by SHELXL-2018/3 at 14:34:29 on 19-Jul-2022
CELL 0.71073   8.98020  15.51930  21.27310  90.0000 100.9553  90.0000
ZERR    4.00   0.00030   0.00070   0.00080   0.0000   0.0012   0.0000
LATT 1
SYMM 1/2-X, 1/2+Y, 1/2-Z
SFAC C  H  Cl N  P  Si
UNIT 108  164  8  8  4  4
L.S. 10
BOND
omit 0 0 2
omit 0 2 0
omit 1 1 1
acta
FMAP 2
PLAN 20
SIZE 0.28 0.30 0.32
TEMP -123.0
WGHT    0.044500    1.113800
FVAR       0.19188
C1    1    0.566166    0.323790    0.390003    11.00000    0.02094    0.02269 =
         0.01314    0.00130    0.00484    0.00475
C2    1    0.460661    0.272233    0.413521    11.00000    0.02243    0.02807 =
         0.01906    0.00214    0.00855    0.00265
C3    1    0.448139    0.283574    0.477367    11.00000    0.03245    0.04131 =
         0.02183    0.00439    0.01387    0.00092
AFIX  43
H3    2    0.378660    0.249004    0.494795    11.00000   -1.20000
AFIX   0
C4    1    0.534423    0.343875    0.515728    11.00000    0.04076    0.04830 =
         0.01603   -0.00188    0.01060    0.00486
AFIX  43
H4    2    0.523940    0.350389    0.559078    11.00000   -1.20000
AFIX   0
C5    1    0.636125    0.394872    0.491295    11.00000    0.03521    0.03617 =
         0.01856   -0.00527    0.00263    0.00124
AFIX  43
H5    2    0.693414    0.437095    0.517839    11.00000   -1.20000
AFIX   0
C6    1    0.655816    0.385144    0.428022    11.00000    0.02494    0.02400 =
         0.01743   -0.00002    0.00205    0.00265
C7    1    0.777130    0.437710    0.404459    11.00000    0.02870    0.02929 =
         0.01972   -0.00033    0.00106   -0.00528
AFIX  13
H7    2    0.762631    0.430139    0.357002    11.00000   -1.20000
AFIX   0
C8    1    0.765659    0.534058    0.418113    11.00000    0.05024    0.03047 =
         0.03387   -0.00163   -0.00126   -0.00823
AFIX 137
H8A   2    0.665513    0.555333    0.397484    11.00000   -1.50000
H8B   2    0.844344    0.565238    0.401158    11.00000   -1.50000
H8C   2    0.779776    0.543299    0.464440    11.00000   -1.50000
AFIX   0
C9    1    0.934110    0.402488    0.434027    11.00000    0.02736    0.04513 =
         0.04224    0.00444    0.00354   -0.00569
AFIX 137
H9A   2    0.950850    0.408642    0.480691    11.00000   -1.50000
H9B   2    1.011992    0.434825    0.417388    11.00000   -1.50000
H9C   2    0.939955    0.341455    0.422927    11.00000   -1.50000
AFIX   0
C10   1    0.361807    0.205604    0.373426    11.00000    0.02849    0.03372 =
         0.02571   -0.00103    0.01260   -0.00585
AFIX  13
H10   2    0.375078    0.212439    0.328073    11.00000   -1.20000
AFIX   0
C11   1    0.193471    0.218278    0.374960    11.00000    0.02847    0.05060 =
         0.04362    0.00147    0.01077   -0.00648
AFIX 137
H11A  2    0.176728    0.209754    0.418732    11.00000   -1.50000
H11B  2    0.133136    0.176397    0.346382    11.00000   -1.50000
H11C  2    0.162790    0.276795    0.360747    11.00000   -1.50000
AFIX   0
C12   1    0.408817    0.113698    0.394614    11.00000    0.04255    0.03321 =
         0.05911   -0.00228    0.02279   -0.00458
AFIX 137
H12A  2    0.515693    0.104869    0.392290    11.00000   -1.50000
H12B  2    0.345951    0.072465    0.366363    11.00000   -1.50000
H12C  2    0.394902    0.104923    0.438752    11.00000   -1.50000
AFIX   0
C13   1    0.546659    0.369356    0.276163    11.00000    0.01594    0.01802 =
         0.01549    0.00006    0.00270   -0.00173
C14   1    0.454518    0.446636    0.282703    11.00000    0.02156    0.02026 =
         0.01506   -0.00141    0.00236    0.00336
C15   1    0.315295    0.436766    0.301683    11.00000    0.02643    0.02983 =
         0.03143    0.00311    0.01032    0.00699
AFIX  43
H15   2    0.279445    0.380866    0.309318    11.00000   -1.20000
AFIX   0
C16   1    0.229132    0.508942    0.309400    11.00000    0.03174    0.04571 =
         0.04729    0.00096    0.01561    0.01705
AFIX  43
H16   2    0.133085    0.502380    0.321362    11.00000   -1.20000
AFIX   0
C17   1    0.282965    0.590167    0.299699    11.00000    0.04261    0.03347 =
         0.04571   -0.00803    0.00343    0.01918
AFIX  43
H17   2    0.224376    0.639461    0.305554    11.00000   -1.20000
AFIX   0
C18   1    0.421763    0.600165    0.281499    11.00000    0.04227    0.02091 =
         0.03739   -0.00624   -0.00097    0.00415
AFIX  43
H18   2    0.458751    0.656308    0.275426    11.00000   -1.20000
AFIX   0
C19   1    0.507122    0.528599    0.272084    11.00000    0.02731    0.02228 =
         0.02442   -0.00309    0.00218    0.00068
AFIX  43
H19   2    0.601178    0.535506    0.258432    11.00000   -1.20000
AFIX   0
C20   1    0.425942    0.342345    0.100716    11.00000    0.02945    0.03212 =
         0.01883   -0.00216    0.00098    0.00080
C21   1    0.297580    0.331582    0.138250    11.00000    0.02716    0.05126 =
         0.03369   -0.00502    0.00220   -0.00738
AFIX 137
H21A  2    0.207465    0.308688    0.109845    11.00000   -1.50000
H21B  2    0.273534    0.387632    0.155053    11.00000   -1.50000
H21C  2    0.329578    0.291538    0.173876    11.00000   -1.50000
AFIX   0
C22   1    0.368842    0.405527    0.045245    11.00000    0.04816    0.05287 =
         0.02557    0.00665   -0.00420    0.00470
AFIX 137
H22A  2    0.277131    0.382167    0.018212    11.00000   -1.50000
H22B  2    0.447634    0.413239    0.019562    11.00000   -1.50000
H22C  2    0.345542    0.461253    0.062773    11.00000   -1.50000
AFIX   0
C23   1    0.460496    0.255779    0.073074    11.00000    0.04347    0.03864 =
         0.03922   -0.01615   -0.00189   -0.00447
AFIX 137
H23A  2    0.499646    0.215949    0.108068    11.00000   -1.50000
H23B  2    0.536612    0.263580    0.046095    11.00000   -1.50000
H23C  2    0.367478    0.232065    0.047260    11.00000   -1.50000
AFIX   0
C24   1    0.770313    0.381174    0.133599    11.00000    0.02921    0.02232 =
         0.02060    0.00085    0.01124   -0.00169
C25   1    0.883069    0.431499    0.183971    11.00000    0.03024    0.03156 =
         0.03226   -0.00139    0.01126   -0.00742
AFIX 137
H25A  2    0.984399    0.428785    0.173267    11.00000   -1.50000
H25B  2    0.885883    0.405975    0.226317    11.00000   -1.50000
H25C  2    0.850688    0.491766    0.184386    11.00000   -1.50000
AFIX   0
C26   1    0.824705    0.288029    0.132181    11.00000    0.03219    0.02820 =
         0.02706   -0.00013    0.01561    0.00288
AFIX 137
H26A  2    0.760005    0.257072    0.097105    11.00000   -1.50000
H26B  2    0.819219    0.259941    0.172937    11.00000   -1.50000
H26C  2    0.929779    0.287335    0.125591    11.00000   -1.50000
AFIX   0
C27   1    0.768346    0.423728    0.068215    11.00000    0.04631    0.03393 =
         0.02631    0.00479    0.01870   -0.00026
AFIX 137
H27A  2    0.871484    0.424827    0.059329    11.00000   -1.50000
H27B  2    0.730047    0.482791    0.068840    11.00000   -1.50000
H27C  2    0.702255    0.390702    0.034780    11.00000   -1.50000
AFIX   0
CL1   3    0.794707    0.169158    0.371580    11.00000    0.02810    0.02969 =
         0.03101    0.01081    0.00730    0.00733
CL2   3    0.615105    0.148334    0.229961    11.00000    0.03876    0.02148 =
         0.03442   -0.00465    0.00623   -0.00088
N1    4    0.585690    0.311150    0.324891    11.00000    0.01905    0.01888 =
         0.01450    0.00103    0.00546    0.00170
N2    4    0.605410    0.343314    0.227509    11.00000    0.02009    0.01667 =
         0.01506    0.00013    0.00587    0.00099
P1    5    0.580974    0.401970    0.155732    11.00000    0.02608    0.01761 =
         0.01406    0.00103    0.00570    0.00182
SI1   6    0.709538    0.245842    0.290228    11.00000    0.01812    0.01945 =
         0.02087   -0.00018    0.00697    0.00108
H1    2    0.850704    0.279343    0.281923    11.00000    0.02392
HKLF 4


REM  scw2566m in P2(1)/n
REM wR2 = 0.114860, GooF = S = 1.02564, Restrained GooF = 1.02564 for all data
REM R1 = 0.045684 for 6990 Fo > 4sig(Fo) and 0.082450 for all 10158 data
REM 312 parameters refined using 0 restraints

END

WGHT      0.0434      1.1422

REM Highest difference peak  0.424,  deepest hole -0.462,  1-sigma level  0.067
Q1    1   0.4979  0.3772  0.1374  11.00000  0.05    0.42
Q2    1   0.3830  0.4411  0.2915  11.00000  0.05    0.38
Q3    1   0.6321  0.3929  0.4570  11.00000  0.05    0.35
Q4    1   0.5425  0.2889  0.4034  11.00000  0.05    0.35
Q5    1   0.7189  0.4060  0.4183  11.00000  0.05    0.35
Q6    1   0.9185  0.3093  0.2835  11.00000  0.05    0.35
Q7    1   0.5665  0.3601  0.2478  11.00000  0.05    0.33
Q8    1   0.6148  0.2793  0.3116  11.00000  0.05    0.33
Q9    1   0.6475  0.2028  0.2605  11.00000  0.05    0.33
Q10   1   0.6149  0.3565  0.4091  11.00000  0.05    0.33
Q11   1   0.5956  0.3187  0.3510  11.00000  0.05    0.31
Q12   1   0.5810  0.3454  0.3107  11.00000  0.05    0.31
Q13   1   0.4970  0.2609  0.4267  11.00000  0.05    0.31
Q14   1   0.2825  0.4790  0.3025  11.00000  0.05    0.30
Q15   1   0.6621  0.3883  0.1367  11.00000  0.05    0.30
Q16   1   0.3649  0.3292  0.1144  11.00000  0.05    0.29
Q17   1   0.4498  0.2857  0.4450  11.00000  0.05    0.29
Q18   1   0.4911  0.3187  0.4920  11.00000  0.05    0.29
Q19   1   0.6496  0.3155  0.3275  11.00000  0.05    0.29
Q20   1   0.2851  0.2171  0.3697  11.00000  0.05    0.28
;
_shelx_res_checksum              5978
####################################################################### 
# 
# This file contains crystal structure data downloaded from the 
# Cambridge Structural Database (CSD) hosted by the Cambridge 
# Crystallographic Data Centre (CCDC).
# 
# Full information about CCDC data access policies and citation 
# guidelines are available at http://www.ccdc.cam.ac.uk/access/V1 
# 
# Audit and citation data items may have been added by the CCDC. 
# Please retain this information to preserve the provenance of 
# this file and to allow appropriate attribution of the data. 
# 
#######################################################################

data_scw2763m
_database_code_depnum_ccdc_archive 'CCDC 2266107'
loop_
_audit_author_name
_audit_author_address
'Cheuk-Wai So'
;Nanyang Technological University
Singapore
;
_audit_update_record             
;
2023-05-29 deposited with the CCDC.	2025-01-26 downloaded from the CCDC.
;
_chemical_name_systematic        ?
_chemical_name_common            ?
_chemical_formula_moiety         ?
_chemical_formula_sum            'C54 H80 B2 N4 P2 Si2'
_chemical_formula_iupac          ?
_chemical_formula_weight         924.96

_chemical_melting_point          ?

_space_group_crystal_system      monoclinic
_space_group_IT_number           14
_space_group_name_H-M_alt        'P 1 21/n 1'
_space_group_name_Hall           '-P 2yn'
loop_
_space_group_symop_operation_xyz
'x, y, z'
'-x+1/2, y+1/2, -z+1/2'
'-x, -y, -z'
'x-1/2, -y-1/2, z-1/2'

_cell_length_a                   9.9510(4)
_cell_length_b                   24.2287(10)
_cell_length_c                   11.9140(5)
_cell_angle_alpha                90
_cell_angle_beta                 114.1872(13)
_cell_angle_gamma                90
_cell_volume                     2620.29(19)
_cell_formula_units_Z            2
_cell_measurement_reflns_used    6617
_cell_measurement_theta_min      2.3960
_cell_measurement_theta_max      27.3629
_cell_measurement_temperature    100.(2)

_exptl_crystal_description       plate
_exptl_crystal_colour            black
_exptl_crystal_size_max          0.140
_exptl_crystal_size_mid          0.100
_exptl_crystal_size_min          0.010
_exptl_crystal_density_diffrn    1.172
_exptl_crystal_density_meas      ?
_exptl_crystal_density_method    'not measured'
_exptl_crystal_F_000             1000

_exptl_absorpt_coefficient_mu    0.168
_exptl_absorpt_correction_type   Multi-Scan
_exptl_absorpt_process_details   
;
Krause, L., Herbst-Irmer, R., Sheldrick, G. M., Stalke, D. (2015).
"Comparison of silver and molybdenum microfocus X-ray sources for
single-crystal structure determination"
J. Appl. Cryst. 48, 3-10.
doi:10.1107/S1600576714022985
;
_exptl_absorpt_correction_T_min  0.75
_exptl_absorpt_correction_T_max  1.00

_exptl_special_details           
;
;

_diffrn_ambient_temperature      100.(2)

_diffrn_source                   'Incoatec microfocus source'
_diffrn_source_type              'Incoatec I\mS 3.0'
_diffrn_source_power             0.07
_diffrn_source_current           1.4
_diffrn_source_voltage           50

_diffrn_radiation_probe          X-ray
_diffrn_radiation_type           MoK\a
_diffrn_radiation_wavelength     0.71073
_diffrn_radiation_monochromator  'Multilayer Mirror'

_diffrn_measurement_device       'four-circle diffractometer'
_diffrn_measurement_device_type  'Bruker D8 Quest'
_diffrn_measurement_method       'phi and omega scans'

_diffrn_detector_area_resol_mean 7.3910

_diffrn_reflns_number            35324
_diffrn_reflns_av_R_equivalents  0.1523
_diffrn_reflns_av_unetI/netI     0.0982
_diffrn_reflns_theta_min         2.26
_diffrn_reflns_theta_max         27.51
_diffrn_reflns_theta_full        25.24
_diffrn_measured_fraction_theta_max 0.998
_diffrn_measured_fraction_theta_full 0.998
_diffrn_reflns_limit_h_min       -12
_diffrn_reflns_limit_h_max       12
_diffrn_reflns_limit_k_min       -31
_diffrn_reflns_limit_k_max       31
_diffrn_reflns_limit_l_min       -15
_diffrn_reflns_limit_l_max       15

_refine_special_details          
;
;

_reflns_number_total             6013
_reflns_number_gt                3726
_reflns_threshold_expression     'I > 2\s(I)'
_reflns_Friedel_coverage         0.000
_reflns_Friedel_fraction_max     .
_reflns_Friedel_fraction_full    .

_refine_ls_structure_factor_coef Fsqd
_refine_ls_matrix_type           full
_refine_ls_R_factor_all          0.1254
_refine_ls_R_factor_gt           0.0616
_refine_ls_wR_factor_gt          0.1079
_refine_ls_wR_factor_ref         0.1368
_refine_ls_goodness_of_fit_ref   1.020
_refine_ls_restrained_S_all      1.020
_refine_ls_number_reflns         6013
_refine_ls_number_parameters     276
_refine_ls_number_restraints     0
_refine_ls_number_constraints    ?
_refine_ls_hydrogen_treatment    constr
_refine_ls_weighting_scheme      calc
_refine_ls_weighting_details     
'w=1/[\s^2^(Fo^2^)+(0.0158P)^2^+4.9744P] where P=(Fo^2^+2Fc^2^)/3'

_atom_sites_solution_hydrogens   geom
_atom_sites_solution_primary     dual
_atom_sites_solution_secondary   ?

_refine_ls_shift/su_max          0.000
_refine_ls_shift/su_mean         0.000
_refine_diff_density_max         0.537
_refine_diff_density_min         -0.384
_refine_ls_extinction_method     'SHELXL-2018/3 (Sheldrick 2018)'
_refine_ls_extinction_coef       0.0057(6)

loop_
_atom_type_symbol
_atom_type_description
_atom_type_scat_dispersion_real
_atom_type_scat_dispersion_imag
_atom_type_scat_source
C C 0.0033 0.0016 'International Tables Vol C Tables 4.2.6.8 and 6.1.1.4'
H H 0.0000 0.0000 'International Tables Vol C Tables 4.2.6.8 and 6.1.1.4'
B B 0.0013 0.0007 'International Tables Vol C Tables 4.2.6.8 and 6.1.1.4'
N N 0.0061 0.0033 'International Tables Vol C Tables 4.2.6.8 and 6.1.1.4'
P P 0.1023 0.0942 'International Tables Vol C Tables 4.2.6.8 and 6.1.1.4'
Si Si 0.0817 0.0704 'International Tables Vol C Tables 4.2.6.8 and 6.1.1.4'

_computing_data_collection       'APEX4 (Ver 2021.4-0, Bruker AXS Inc., 2021)'
_computing_cell_refinement       'SAINT V8.40B (Bruker AXS LLC, 2019)'
_computing_data_reduction        'SAINT V8.40B (Bruker AXS LLC, 2019)'
_computing_structure_solution    'XT, VERSION 2018/2'
_computing_structure_refinement  'SHELXL-2018/3 (Sheldrick, 2018)'
_computing_molecular_graphics    ?
_computing_publication_material  'APEX4 (Ver 2021.4-0, Bruker AXS Inc., 2021)'

loop_
_atom_site_type_symbol
_atom_site_label
_atom_site_fract_x
_atom_site_fract_y
_atom_site_fract_z
_atom_site_U_iso_or_equiv
_atom_site_adp_type
_atom_site_calc_flag
_atom_site_refinement_flags_adp
_atom_site_refinement_flags_occupancy
_atom_site_refinement_flags_posn
_atom_site_occupancy
_atom_site_disorder_assembly
_atom_site_disorder_group
B B1 0.5948(4) 0.44150(13) 0.5458(3) 0.0169(7) Uani d . . . 1 . .
C C1 0.46305(18) 0.37547(8) 0.36092(13) 0.0153(6) Uani d . . G 1 . .
C C2 0.3311(2) 0.35429(8) 0.35626(14) 0.0185(7) Uani d . . G 1 . .
C C3 0.21950(16) 0.33982(8) 0.24377(17) 0.0224(7) Uani d . . G 1 . .
H H3 0.129278 0.325341 0.240584 0.027000 Uiso calc U . R 1 . .
C C4 0.23994(18) 0.34653(8) 0.13596(13) 0.0242(7) Uani d . . G 1 . .
H H4 0.163700 0.336643 0.059078 0.029000 Uiso calc U . R 1 . .
C C5 0.3719(2) 0.36771(8) 0.14062(13) 0.0224(7) Uani d . . G 1 . .
H H5 0.385920 0.372303 0.066932 0.027000 Uiso calc U . R 1 . .
C C6 0.48350(17) 0.38218(8) 0.25310(17) 0.0199(7) Uani d . . G 1 . .
C C7 0.6294(4) 0.40241(12) 0.2514(3) 0.0213(7) Uani d . . . 1 . .
H H7 0.699523 0.410152 0.338182 0.026000 Uiso calc U . R 1 . .
C C8 0.6998(4) 0.35849(13) 0.1992(3) 0.0269(8) Uani d . . . 1 . .
H H8A 0.712215 0.324087 0.245650 0.040000 Uiso calc U . R 1 . .
H H8B 0.796133 0.371549 0.206259 0.040000 Uiso calc U . R 1 . .
H H8C 0.635805 0.351861 0.112434 0.040000 Uiso calc U . R 1 . .
C C9 0.6103(4) 0.45575(13) 0.1771(3) 0.0285(8) Uani d . . . 1 . .
H H9A 0.537592 0.449790 0.092669 0.043000 Uiso calc U . R 1 . .
H H9B 0.704845 0.466247 0.176056 0.043000 Uiso calc U . R 1 . .
H H9C 0.576155 0.485299 0.215251 0.043000 Uiso calc U . R 1 . .
C C10 0.3067(3) 0.34393(12) 0.4746(3) 0.0209(7) Uani d . . . 1 . .
H H10 0.382815 0.365880 0.541830 0.025000 Uiso calc U . R 1 . .
C C11 0.3311(4) 0.28332(13) 0.5136(3) 0.0322(8) Uani d . . . 1 . .
H H11A 0.262718 0.260186 0.447347 0.048000 Uiso calc U . R 1 . .
H H11B 0.313682 0.278115 0.588099 0.048000 Uiso calc U . R 1 . .
H H11C 0.432676 0.272819 0.530295 0.048000 Uiso calc U . R 1 . .
C C12 0.1570(4) 0.36296(14) 0.4657(3) 0.0311(8) Uani d . . . 1 . .
H H12A 0.143189 0.402055 0.442672 0.047000 Uiso calc U . R 1 . .
H H12B 0.151849 0.357981 0.545464 0.047000 Uiso calc U . R 1 . .
H H12C 0.079403 0.341098 0.403125 0.047000 Uiso calc U . R 1 . .
C C13 0.6931(3) 0.34888(12) 0.5327(3) 0.0176(6) Uani d . . . 1 . .
C C14 0.7123(2) 0.29720(6) 0.46832(17) 0.0167(6) Uani d . . G 1 . .
C C15 0.59748(15) 0.26563(7) 0.38616(18) 0.0185(7) Uani d . . G 1 . .
H H15 0.498418 0.274639 0.370329 0.022000 Uiso calc U . R 1 . .
C C16 0.62760(18) 0.22089(7) 0.32714(16) 0.0205(7) Uani d . . G 1 . .
H H16 0.549138 0.199318 0.270984 0.025000 Uiso calc U . R 1 . .
C C17 0.7725(2) 0.20772(7) 0.35030(18) 0.0231(7) Uani d . . G 1 . .
H H17 0.793132 0.177139 0.309965 0.028000 Uiso calc U . R 1 . .
C C18 0.88735(16) 0.23929(8) 0.43247(19) 0.0234(7) Uani d . . G 1 . .
H H18 0.986409 0.230281 0.448292 0.028000 Uiso calc U . R 1 . .
C C19 0.85722(17) 0.28403(7) 0.49148(17) 0.0193(7) Uani d . . G 1 . .
H H19 0.935692 0.305603 0.547639 0.023000 Uiso calc U . R 1 . .
C C20 0.9382(3) 0.46107(12) 0.7327(3) 0.0205(7) Uani d . . . 1 . .
C C21 0.9678(4) 0.46013(14) 0.6160(3) 0.0270(8) Uani d . . . 1 . .
H H21A 1.057711 0.481037 0.630472 0.041000 Uiso calc U . R 1 . .
H H21B 0.884449 0.476882 0.547841 0.041000 Uiso calc U . R 1 . .
H H21C 0.980144 0.421877 0.595231 0.041000 Uiso calc U . R 1 . .
C C22 1.0715(4) 0.43604(13) 0.8386(3) 0.0284(8) Uani d . . . 1 . .
H H22A 1.078220 0.396631 0.823060 0.043000 Uiso calc U . R 1 . .
H H22B 1.060181 0.440740 0.915920 0.043000 Uiso calc U . R 1 . .
H H22C 1.161492 0.454744 0.844413 0.043000 Uiso calc U . R 1 . .
C C23 0.9149(4) 0.52090(12) 0.7632(3) 0.0280(8) Uani d . . . 1 . .
H H23A 0.997426 0.543689 0.765629 0.042000 Uiso calc U . R 1 . .
H H23B 0.909646 0.522130 0.843515 0.042000 Uiso calc U . R 1 . .
H H23C 0.822809 0.535074 0.699901 0.042000 Uiso calc U . R 1 . .
C C24 0.7328(3) 0.40366(13) 0.8345(3) 0.0213(7) Uani d . . . 1 . .
C C25 0.8469(4) 0.36276(15) 0.9185(3) 0.0353(9) Uani d . . . 1 . .
H H25A 0.943981 0.380467 0.953681 0.053000 Uiso calc U . R 1 . .
H H25B 0.850738 0.330360 0.870662 0.053000 Uiso calc U . R 1 . .
H H25C 0.819222 0.351263 0.985014 0.053000 Uiso calc U . R 1 . .
C C26 0.7313(4) 0.45612(15) 0.9045(3) 0.0355(9) Uani d . . . 1 . .
H H26A 0.692999 0.447771 0.966363 0.053000 Uiso calc U . R 1 . .
H H26B 0.668236 0.483743 0.846824 0.053000 Uiso calc U . R 1 . .
H H26C 0.831777 0.470603 0.945249 0.053000 Uiso calc U . R 1 . .
C C27 0.5819(4) 0.37539(14) 0.7898(3) 0.0277(8) Uani d . . . 1 . .
H H27A 0.564210 0.362993 0.860839 0.042000 Uiso calc U . R 1 . .
H H27B 0.580160 0.343521 0.738519 0.042000 Uiso calc U . R 1 . .
H H27C 0.504911 0.401579 0.741328 0.042000 Uiso calc U . R 1 . .
N N1 0.5810(3) 0.38566(9) 0.4784(2) 0.0162(5) Uani d . . . 1 . .
N N2 0.7971(3) 0.35869(10) 0.6435(2) 0.0180(6) Uani d . . . 1 . .
P P1 0.76698(9) 0.41969(3) 0.69506(7) 0.01667(19) Uani d . . . 1 . .
Si Si1 0.42280(10) 0.48615(4) 0.54803(9) 0.0225(2) Uani d . . . 1 . .

loop_
_atom_site_aniso_label
_atom_site_aniso_U_11
_atom_site_aniso_U_22
_atom_site_aniso_U_33
_atom_site_aniso_U_12
_atom_site_aniso_U_13
_atom_site_aniso_U_23
B1 0.0174(17) 0.0159(16) 0.0175(16) -0.0016(13) 0.0073(14) -0.0002(13)
C1 0.0163(15) 0.0142(13) 0.0142(14) 0.0004(11) 0.0050(12) -0.0012(11)
C2 0.0205(16) 0.0133(14) 0.0202(15) 0.0023(11) 0.0070(13) -0.0017(12)
C3 0.0181(16) 0.0223(16) 0.0248(17) -0.0004(12) 0.0069(14) -0.0009(13)
C4 0.0220(17) 0.0266(17) 0.0182(16) 0.0012(13) 0.0025(13) -0.0042(13)
C5 0.0282(18) 0.0223(16) 0.0151(15) 0.0022(13) 0.0072(14) -0.0012(12)
C6 0.0217(16) 0.0156(14) 0.0196(15) 0.0032(12) 0.0058(13) -0.0018(12)
C7 0.0246(17) 0.0225(16) 0.0182(16) 0.0002(13) 0.0102(14) -0.0003(12)
C8 0.0273(18) 0.0296(18) 0.0258(17) 0.0004(14) 0.0128(15) -0.0020(14)
C9 0.036(2) 0.0249(17) 0.0306(18) 0.0004(14) 0.0200(16) 0.0040(14)
C10 0.0226(16) 0.0175(15) 0.0253(17) -0.0019(12) 0.0125(14) -0.0025(12)
C11 0.043(2) 0.0264(18) 0.034(2) 0.0007(15) 0.0230(18) 0.0050(15)
C12 0.0284(19) 0.0330(19) 0.038(2) 0.0031(15) 0.0196(17) 0.0030(16)
C13 0.0178(15) 0.0172(14) 0.0196(15) -0.0016(11) 0.0095(13) 0.0008(12)
C14 0.0225(16) 0.0116(13) 0.0169(15) 0.0000(11) 0.0089(13) -0.0017(11)
C15 0.0185(15) 0.0168(14) 0.0195(15) 0.0013(12) 0.0071(13) 0.0017(12)
C16 0.0263(17) 0.0155(14) 0.0179(15) -0.0013(12) 0.0072(13) -0.0013(12)
C17 0.0306(18) 0.0170(15) 0.0238(17) 0.0019(13) 0.0132(15) -0.0027(12)
C18 0.0245(17) 0.0206(15) 0.0273(17) 0.0036(13) 0.0127(14) 0.0020(13)
C19 0.0193(16) 0.0192(15) 0.0199(16) 0.0018(12) 0.0086(13) 0.0011(12)
C20 0.0203(16) 0.0161(15) 0.0210(16) -0.0005(12) 0.0044(13) -0.0009(12)
C21 0.0236(17) 0.0291(18) 0.0296(18) -0.0029(14) 0.0121(15) -0.0015(14)
C22 0.0231(17) 0.0225(16) 0.0305(18) -0.0016(13) 0.0018(15) 0.0001(14)
C23 0.0342(19) 0.0170(16) 0.0308(18) -0.0021(13) 0.0112(16) -0.0038(13)
C24 0.0225(16) 0.0253(16) 0.0167(15) -0.0010(13) 0.0085(13) 0.0008(12)
C25 0.034(2) 0.044(2) 0.0294(19) 0.0093(17) 0.0140(17) 0.0175(17)
C26 0.046(2) 0.037(2) 0.031(2) -0.0042(17) 0.0235(18) -0.0105(16)
C27 0.0288(19) 0.0323(18) 0.0228(17) -0.0054(15) 0.0115(15) 0.0046(14)
N1 0.0182(13) 0.0150(12) 0.0152(12) 0.0008(10) 0.0067(10) 0.0000(10)
N2 0.0200(13) 0.0161(12) 0.0173(13) 0.0005(10) 0.0072(11) 0.0007(10)
P1 0.0185(4) 0.0151(4) 0.0151(4) -0.0004(3) 0.0055(3) -0.0011(3)
Si1 0.0279(5) 0.0176(4) 0.0268(5) 0.0053(4) 0.0162(4) 0.0046(4)

_geom_special_details            
;

All esds (except the esd in the dihedral angle between two l.s. planes)
are estimated using the full covariance matrix.  The cell esds are taken
into account individually in the estimation of esds in distances, angles
and torsion angles; correlations between esds in cell parameters are only
used when they are defined by crystal symmetry.  An approximate (isotropic)
treatment of cell esds is used for estimating esds involving l.s. planes.
;

loop_
_geom_bond_atom_site_label_1
_geom_bond_atom_site_label_2
_geom_bond_site_symmetry_2
_geom_bond_distance
_geom_bond_publ_flag
B1 N1 . 1.550(4) ?
B1 P1 . 1.970(3) ?
B1 Si1 . 2.034(4) ?
B1 Si1 3_666 2.048(3) ?
C1 C2 . 1.390000 ?
C1 C6 . 1.390000 ?
C1 N1 . 1.432(3) ?
C2 C3 . 1.390000 ?
C2 C10 . 1.546(4) ?
C3 C4 . 1.390000 ?
C4 C5 . 1.390000 ?
C5 C6 . 1.390000 ?
C6 C7 . 1.541(4) ?
C7 C9 . 1.533(4) ?
C7 C8 . 1.538(4) ?
C10 C12 . 1.521(5) ?
C10 C11 . 1.529(4) ?
C13 N2 . 1.324(4) ?
C13 N1 . 1.366(4) ?
C13 C14 . 1.520(3) ?
C14 C15 . 1.390000 ?
C14 C19 . 1.390000 ?
C15 C16 . 1.390000 ?
C16 C17 . 1.390000 ?
C17 C18 . 1.390000 ?
C18 C19 . 1.390000 ?
C20 C22 . 1.532(4) ?
C20 C23 . 1.535(4) ?
C20 C21 . 1.535(5) ?
C20 P1 . 1.866(3) ?
C24 C26 . 1.523(4) ?
C24 C25 . 1.530(4) ?
C24 C27 . 1.534(4) ?
C24 P1 . 1.868(3) ?
N2 P1 . 1.674(3) ?
Si1 Si1 3_666 2.3583(19) ?

loop_
_geom_angle_atom_site_label_1
_geom_angle_atom_site_label_2
_geom_angle_atom_site_label_3
_geom_angle_site_symmetry_1
_geom_angle_site_symmetry_3
_geom_angle
_geom_angle_publ_flag
N1 B1 P1 . . 95.34(18) ?
N1 B1 Si1 . . 125.1(2) ?
P1 B1 Si1 . . 123.79(18) ?
N1 B1 Si1 . 3_666 119.7(2) ?
P1 B1 Si1 . 3_666 124.78(17) ?
Si1 B1 Si1 . 3_666 70.59(12) ?
C2 C1 C6 . . 120.000000 ?
C2 C1 N1 . . 119.04(16) ?
C6 C1 N1 . . 120.75(16) ?
C1 C2 C3 . . 120.000000 ?
C1 C2 C10 . . 121.46(16) ?
C3 C2 C10 . . 118.49(16) ?
C4 C3 C2 . . 120.000000 ?
C3 C4 C5 . . 120.000000 ?
C6 C5 C4 . . 120.000000 ?
C5 C6 C1 . . 120.000000 ?
C5 C6 C7 . . 116.88(16) ?
C1 C6 C7 . . 123.04(16) ?
C9 C7 C8 . . 108.6(3) ?
C9 C7 C6 . . 112.4(2) ?
C8 C7 C6 . . 111.9(2) ?
C12 C10 C11 . . 110.0(3) ?
C12 C10 C2 . . 113.7(3) ?
C11 C10 C2 . . 111.6(2) ?
N2 C13 N1 . . 120.5(3) ?
N2 C13 C14 . . 116.3(2) ?
N1 C13 C14 . . 123.1(2) ?
C15 C14 C19 . . 120.000000 ?
C15 C14 C13 . . 124.86(16) ?
C19 C14 C13 . . 115.05(16) ?
C16 C15 C14 . . 120.000000 ?
C15 C16 C17 . . 120.000000 ?
C18 C17 C16 . . 120.000000 ?
C19 C18 C17 . . 120.000000 ?
C18 C19 C14 . . 120.000000 ?
C22 C20 C23 . . 110.1(3) ?
C22 C20 C21 . . 108.5(3) ?
C23 C20 C21 . . 109.4(3) ?
C22 C20 P1 . . 112.5(2) ?
C23 C20 P1 . . 110.7(2) ?
C21 C20 P1 . . 105.6(2) ?
C26 C24 C25 . . 110.7(3) ?
C26 C24 C27 . . 109.6(3) ?
C25 C24 C27 . . 107.3(3) ?
C26 C24 P1 . . 111.0(2) ?
C25 C24 P1 . . 111.1(2) ?
C27 C24 P1 . . 107.0(2) ?
C13 N1 C1 . . 122.2(2) ?
C13 N1 B1 . . 116.3(2) ?
C1 N1 B1 . . 121.3(2) ?
C13 N2 P1 . . 109.9(2) ?
N2 P1 C20 . . 106.24(14) ?
N2 P1 C24 . . 105.53(14) ?
C20 P1 C24 . . 112.25(14) ?
N2 P1 B1 . . 97.23(13) ?
C20 P1 B1 . . 116.35(14) ?
C24 P1 B1 . . 116.78(15) ?
B1 Si1 B1 . 3_666 109.41(12) ?
B1 Si1 Si1 . 3_666 54.98(10) ?
B1 Si1 Si1 3_666 3_666 54.43(11) ?

_shelx_res_file                  
;

TITL scw2763m in P2(1)/n
    scw2763m.res
    created by SHELXL-2018/3 at 14:58:36 on 21-Feb-2023
CELL 0.71073   9.95100  24.22870  11.91400  90.0000 114.1872  90.0000
ZERR    2.00   0.00040   0.00100   0.00050   0.0000   0.0013   0.0000
LATT 1
SYMM 1/2-X, 1/2+Y, 1/2-Z
SFAC C  H  B  N  P  Si
UNIT 108  160  4  8  4  4
L.S. 10
ACTA
BOND
omit -3   0  15
FMAP 2
PLAN 5
SIZE 0.01 0.10 0.14
TEMP -173.0
WGHT    0.015800    4.974401
EXTI    0.005717
FVAR       0.18292
B1    3    0.594758    0.441500    0.545778    11.00000    0.01737    0.01586 =
         0.01751   -0.00023    0.00725   -0.00163
AFIX  66
C1    1    0.463054    0.375469    0.360925    11.00000    0.01630    0.01424 =
         0.01420   -0.00124    0.00501    0.00039
C2    1    0.331051    0.354287    0.356257    11.00000    0.02053    0.01328 =
         0.02023   -0.00172    0.00701    0.00226
C3    1    0.219496    0.339818    0.243773    11.00000    0.01812    0.02231 =
         0.02477   -0.00085    0.00689   -0.00039
AFIX  43
H3    2    0.129278    0.325341    0.240584    11.00000   -1.20000
AFIX  65
C4    1    0.239943    0.346532    0.135955    11.00000    0.02196    0.02661 =
         0.01824   -0.00416    0.00248    0.00118
AFIX  43
H4    2    0.163700    0.336643    0.059078    11.00000   -1.20000
AFIX  65
C5    1    0.371946    0.367714    0.140621    11.00000    0.02817    0.02230 =
         0.01510   -0.00117    0.00719    0.00222
AFIX  43
H5    2    0.385920    0.372303    0.066932    11.00000   -1.20000
AFIX  65
C6    1    0.483502    0.382183    0.253104    11.00000    0.02173    0.01562 =
         0.01962   -0.00179    0.00582    0.00319
AFIX   0
C7    1    0.629436    0.402411    0.251383    11.00000    0.02460    0.02251 =
         0.01823   -0.00028    0.01020    0.00016
AFIX  13
H7    2    0.699523    0.410152    0.338182    11.00000   -1.20000
AFIX   0
C8    1    0.699777    0.358494    0.199199    11.00000    0.02733    0.02958 =
         0.02576   -0.00199    0.01277    0.00045
AFIX 137
H8A   2    0.712215    0.324087    0.245650    11.00000   -1.50000
H8B   2    0.796133    0.371549    0.206259    11.00000   -1.50000
H8C   2    0.635805    0.351861    0.112434    11.00000   -1.50000
AFIX   0
C9    1    0.610279    0.455747    0.177144    11.00000    0.03629    0.02489 =
         0.03058    0.00403    0.01999    0.00040
AFIX 137
H9A   2    0.537592    0.449790    0.092669    11.00000   -1.50000
H9B   2    0.704845    0.466247    0.176056    11.00000   -1.50000
H9C   2    0.576155    0.485299    0.215251    11.00000   -1.50000
AFIX   0
C10   1    0.306732    0.343934    0.474650    11.00000    0.02263    0.01748 =
         0.02533   -0.00254    0.01252   -0.00193
AFIX  13
H10   2    0.382815    0.365880    0.541830    11.00000   -1.20000
AFIX   0
C11   1    0.331144    0.283321    0.513595    11.00000    0.04288    0.02639 =
         0.03448    0.00501    0.02299    0.00075
AFIX 137
H11A  2    0.262718    0.260186    0.447347    11.00000   -1.50000
H11B  2    0.313682    0.278115    0.588099    11.00000   -1.50000
H11C  2    0.432676    0.272819    0.530295    11.00000   -1.50000
AFIX   0
C12   1    0.156972    0.362959    0.465680    11.00000    0.02840    0.03299 =
         0.03775    0.00295    0.01960    0.00309
AFIX 137
H12A  2    0.143189    0.402055    0.442672    11.00000   -1.50000
H12B  2    0.151849    0.357981    0.545464    11.00000   -1.50000
H12C  2    0.079403    0.341098    0.403125    11.00000   -1.50000
AFIX   0
C13   1    0.693109    0.348879    0.532662    11.00000    0.01782    0.01720 =
         0.01959    0.00077    0.00948   -0.00164
AFIX  66
C14   1    0.712285    0.297203    0.468324    11.00000    0.02255    0.01157 =
         0.01686   -0.00166    0.00893    0.00000
C15   1    0.597476    0.265635    0.386155    11.00000    0.01850    0.01676 =
         0.01952    0.00170    0.00705    0.00133
AFIX  43
H15   2    0.498418    0.274639    0.370329    11.00000   -1.20000
AFIX  65
C16   1    0.627605    0.220893    0.327143    11.00000    0.02630    0.01547 =
         0.01795   -0.00130    0.00724   -0.00130
AFIX  43
H16   2    0.549138    0.199318    0.270984    11.00000   -1.20000
AFIX  65
C17   1    0.772541    0.207718    0.350298    11.00000    0.03058    0.01702 =
         0.02376   -0.00274    0.01324    0.00185
AFIX  43
H17   2    0.793132    0.177139    0.309965    11.00000   -1.20000
AFIX  65
C18   1    0.887351    0.239286    0.432467    11.00000    0.02450    0.02059 =
         0.02726    0.00196    0.01272    0.00356
AFIX  43
H18   2    0.986409    0.230281    0.448292    11.00000   -1.20000
AFIX  65
C19   1    0.857225    0.284028    0.491481    11.00000    0.01935    0.01918 =
         0.01993    0.00112    0.00858    0.00180
AFIX  43
H19   2    0.935692    0.305603    0.547639    11.00000   -1.20000
AFIX   0
C20   1    0.938210    0.461069    0.732742    11.00000    0.02034    0.01607 =
         0.02103   -0.00086    0.00442   -0.00048
C21   1    0.967804    0.460131    0.616019    11.00000    0.02361    0.02915 =
         0.02959   -0.00153    0.01214   -0.00285
AFIX 137
H21A  2    1.057711    0.481037    0.630472    11.00000   -1.50000
H21B  2    0.884449    0.476882    0.547841    11.00000   -1.50000
H21C  2    0.980144    0.421877    0.595231    11.00000   -1.50000
AFIX   0
C22   1    1.071534    0.436042    0.838565    11.00000    0.02315    0.02245 =
         0.03046    0.00010    0.00178   -0.00164
AFIX 137
H22A  2    1.078220    0.396631    0.823060    11.00000   -1.50000
H22B  2    1.060181    0.440740    0.915920    11.00000   -1.50000
H22C  2    1.161492    0.454744    0.844413    11.00000   -1.50000
AFIX   0
C23   1    0.914918    0.520897    0.763199    11.00000    0.03421    0.01704 =
         0.03081   -0.00383    0.01124   -0.00214
AFIX 137
H23A  2    0.997426    0.543689    0.765629    11.00000   -1.50000
H23B  2    0.909646    0.522130    0.843515    11.00000   -1.50000
H23C  2    0.822809    0.535074    0.699901    11.00000   -1.50000
AFIX   0
C24   1    0.732806    0.403659    0.834519    11.00000    0.02245    0.02535 =
         0.01672    0.00083    0.00850   -0.00104
C25   1    0.846950    0.362760    0.918522    11.00000    0.03403    0.04358 =
         0.02940    0.01752    0.01399    0.00930
AFIX 137
H25A  2    0.943981    0.380467    0.953681    11.00000   -1.50000
H25B  2    0.850738    0.330360    0.870662    11.00000   -1.50000
H25C  2    0.819222    0.351263    0.985014    11.00000   -1.50000
AFIX   0
C26   1    0.731322    0.456123    0.904477    11.00000    0.04601    0.03741 =
         0.03082   -0.01049    0.02347   -0.00415
AFIX 137
H26A  2    0.692999    0.447771    0.966363    11.00000   -1.50000
H26B  2    0.668236    0.483743    0.846824    11.00000   -1.50000
H26C  2    0.831777    0.470603    0.945249    11.00000   -1.50000
AFIX   0
C27   1    0.581901    0.375386    0.789761    11.00000    0.02884    0.03235 =
         0.02281    0.00462    0.01153   -0.00541
AFIX 137
H27A  2    0.564210    0.362993    0.860839    11.00000   -1.50000
H27B  2    0.580160    0.343521    0.738519    11.00000   -1.50000
H27C  2    0.504911    0.401579    0.741328    11.00000   -1.50000
AFIX   0
N1    4    0.581003    0.385659    0.478403    11.00000    0.01822    0.01498 =
         0.01519    0.00003    0.00675    0.00078
N2    4    0.797082    0.358688    0.643527    11.00000    0.02001    0.01612 =
         0.01731    0.00066    0.00719    0.00051
P1    5    0.766984    0.419694    0.695061    11.00000    0.01847    0.01510 =
         0.01508   -0.00108    0.00550   -0.00035
SI1   6    0.422800    0.486148    0.548027    11.00000    0.02790    0.01756 =
         0.02682    0.00463    0.01617    0.00527
HKLF 4


REM  scw2763m in P2(1)/n
REM wR2 = 0.136771, GooF = S = 1.01993, Restrained GooF = 1.01993 for all data
REM R1 = 0.061584 for 3726 Fo > 4sig(Fo) and 0.125396 for all 6013 data
REM 276 parameters refined using 0 restraints

END

WGHT      0.0163      4.9358

REM Highest difference peak  0.537,  deepest hole -0.384,  1-sigma level  0.083
Q1    1   0.6219  0.4744  0.5375  11.00000  0.05    0.39
Q2    1   0.5832  0.5081  0.7210  11.00000  0.05    0.36
Q3    1   0.7283  0.4487  0.5787  11.00000  0.05    0.36
Q4    1   0.7045  0.2983  0.5793  11.00000  0.05    0.35
Q5    1   0.6781  0.4683  0.4992  11.00000  0.05    0.34
;
_shelx_res_checksum              18316
####################################################################### 
# 
# This file contains crystal structure data downloaded from the 
# Cambridge Structural Database (CSD) hosted by the Cambridge 
# Crystallographic Data Centre (CCDC).
# 
# Full information about CCDC data access policies and citation 
# guidelines are available at http://www.ccdc.cam.ac.uk/access/V1 
# 
# Audit and citation data items may have been added by the CCDC. 
# Please retain this information to preserve the provenance of 
# this file and to allow appropriate attribution of the data. 
# 
#######################################################################

data_scw2600m
_database_code_depnum_ccdc_archive 'CCDC 2266105'
loop_
_audit_author_name
_audit_author_address
'Cheuk-Wai So'
;Nanyang Technological University
Singapore
;
_audit_update_record             
;
2023-05-29 deposited with the CCDC.	2025-01-26 downloaded from the CCDC.
;
_chemical_name_systematic        ?
_chemical_name_common            ?
_chemical_formula_moiety         ?
_chemical_formula_sum            'C27 H40 Cl N2 P Si'
_chemical_formula_iupac          ?
_chemical_formula_weight         487.12
_chemical_absolute_configuration ?

_chemical_melting_point          ?

_space_group_crystal_system      orthorhombic
_space_group_IT_number           33
_space_group_name_H-M_alt        'P n a 21'
_space_group_name_Hall           'P 2c -2n'
loop_
_space_group_symop_operation_xyz
'x, y, z'
'-x, -y, z+1/2'
'x+1/2, -y+1/2, z'
'-x+1/2, y+1/2, z+1/2'

_cell_length_a                   15.8487(6)
_cell_length_b                   10.8456(4)
_cell_length_c                   16.0281(5)
_cell_angle_alpha                90
_cell_angle_beta                 90
_cell_angle_gamma                90
_cell_volume                     2755.05(17)
_cell_formula_units_Z            4
_cell_measurement_reflns_used    9897
_cell_measurement_theta_min      2.2673
_cell_measurement_theta_max      31.8154
_cell_measurement_temperature    150.(2)

_exptl_crystal_description       block
_exptl_crystal_colour            colourless
_exptl_crystal_size_max          0.200
_exptl_crystal_size_mid          0.180
_exptl_crystal_size_min          0.120
_exptl_crystal_density_diffrn    1.174
_exptl_crystal_density_meas      ?
_exptl_crystal_density_method    'not measured'
_exptl_crystal_F_000             1048

_exptl_absorpt_coefficient_mu    0.257
_exptl_absorpt_correction_type   Multi-Scan
_exptl_absorpt_process_details   
;
Krause, L., Herbst-Irmer, R., Sheldrick, G. M., Stalke, D. (2015).
"Comparison of silver and molybdenum microfocus X-ray sources for
single-crystal structure determination"
J. Appl. Cryst. 48, 3-10.
doi:10.1107/S1600576714022985
;
_exptl_absorpt_correction_T_min  0.82
_exptl_absorpt_correction_T_max  0.97

_exptl_special_details           
;
;

_diffrn_ambient_temperature      150.(2)

_diffrn_source                   'Incoatec microfocus source'
_diffrn_source_type              'Bruker D8 Quest'
_diffrn_source_power             0.07
_diffrn_source_current           1.4
_diffrn_source_voltage           50

_diffrn_radiation_probe          X-ray
_diffrn_radiation_type           MoK\a
_diffrn_radiation_wavelength     0.71073
_diffrn_radiation_monochromator  'Multilayer Mirror'

_diffrn_measurement_device       'four-circle diffractometer'
_diffrn_measurement_device_type  'Photon II CPAD detector'
_diffrn_measurement_method       'phi and omega scans'

_diffrn_detector_area_resol_mean 7.3910

_diffrn_reflns_number            34130
_diffrn_reflns_av_R_equivalents  0.0885
_diffrn_reflns_av_unetI/netI     0.1217
_diffrn_reflns_theta_min         2.57
_diffrn_reflns_theta_max         33.74
_diffrn_reflns_theta_full        25.24
_diffrn_measured_fraction_theta_max 0.998
_diffrn_measured_fraction_theta_full 0.998
_diffrn_reflns_limit_h_min       -24
_diffrn_reflns_limit_h_max       24
_diffrn_reflns_limit_k_min       -14
_diffrn_reflns_limit_k_max       16
_diffrn_reflns_limit_l_min       -22
_diffrn_reflns_limit_l_max       25

_refine_special_details          
;

Refined as a 2-component inversion twin.
;

_reflns_number_total             10799
_reflns_number_gt                6636
_reflns_threshold_expression     'I > 2\s(I)'
_reflns_Friedel_coverage         0.910
_reflns_Friedel_fraction_max     0.964
_reflns_Friedel_fraction_full    0.995

_refine_ls_structure_factor_coef Fsqd
_refine_ls_matrix_type           full
_refine_ls_R_factor_all          0.1263
_refine_ls_R_factor_gt           0.0606
_refine_ls_wR_factor_gt          0.1204
_refine_ls_wR_factor_ref         0.1451
_refine_ls_goodness_of_fit_ref   1.028
_refine_ls_restrained_S_all      1.028
_refine_ls_number_reflns         10799
_refine_ls_number_parameters     300
_refine_ls_number_restraints     1
_refine_ls_number_constraints    ?
_refine_ls_hydrogen_treatment    constr
_refine_ls_weighting_scheme      calc
_refine_ls_weighting_details     
'w=1/[\s^2^(Fo^2^)+(0.0592P)^2^] where P=(Fo^2^+2Fc^2^)/3'

_atom_sites_solution_hydrogens   geom
_atom_sites_solution_primary     ?
_atom_sites_solution_secondary   ?

_refine_ls_shift/su_max          0.000
_refine_ls_shift/su_mean         0.000
_refine_diff_density_max         1.020
_refine_diff_density_min         -0.501
_refine_ls_extinction_method     none
_refine_ls_extinction_coef       ?
_refine_ls_abs_structure_details 
;

Refined as an inversion twin.
;
_refine_ls_abs_structure_Flack   0.25(9)

loop_
_atom_type_symbol
_atom_type_description
_atom_type_scat_dispersion_real
_atom_type_scat_dispersion_imag
_atom_type_scat_source
C C 0.0033 0.0016 'International Tables Vol C Tables 4.2.6.8 and 6.1.1.4'
H H 0.0000 0.0000 'International Tables Vol C Tables 4.2.6.8 and 6.1.1.4'
Cl Cl 0.1484 0.1585 'International Tables Vol C Tables 4.2.6.8 and 6.1.1.4'
N N 0.0061 0.0033 'International Tables Vol C Tables 4.2.6.8 and 6.1.1.4'
P P 0.1023 0.0942 'International Tables Vol C Tables 4.2.6.8 and 6.1.1.4'
Si Si 0.0817 0.0704 'International Tables Vol C Tables 4.2.6.8 and 6.1.1.4'

_computing_data_collection       'APEX4 (Ver 2021.4-0, Bruker AXS Inc., 2021)'
_computing_cell_refinement       'SAINT V8.40B (Bruker AXS LLC, 2019)'
_computing_data_reduction        'SAINT V8.40B (Bruker AXS LLC, 2019)'
_computing_structure_solution    'XT, VERSION 2018/2'
_computing_structure_refinement  'SHELXL-2018/3 (Sheldrick, 2018)'
_computing_molecular_graphics    ?
_computing_publication_material  'APEX4 (Ver 2021.4-0, Bruker AXS Inc., 2021)'

loop_
_atom_site_type_symbol
_atom_site_label
_atom_site_fract_x
_atom_site_fract_y
_atom_site_fract_z
_atom_site_U_iso_or_equiv
_atom_site_adp_type
_atom_site_calc_flag
_atom_site_refinement_flags_adp
_atom_site_refinement_flags_occupancy
_atom_site_refinement_flags_posn
_atom_site_occupancy
_atom_site_disorder_assembly
_atom_site_disorder_group
C C1 0.1767(2) 0.4744(3) 0.5208(2) 0.0174(6) Uani d . . . 1 . .
C C2 0.1582(2) 0.5115(3) 0.6032(2) 0.0205(7) Uani d . . . 1 . .
C C3 0.0777(2) 0.4859(3) 0.6346(3) 0.0273(8) Uani d . . . 1 . .
H H3 0.063618 0.511139 0.689617 0.033000 Uiso calc U . R 1 . .
C C4 0.0184(2) 0.4247(4) 0.5872(3) 0.0311(9) Uani d . . . 1 . .
H H4 -0.035634 0.406993 0.609879 0.037000 Uiso calc U . R 1 . .
C C5 0.0376(2) 0.3895(3) 0.5071(3) 0.0281(8) Uani d . . . 1 . .
H H5 -0.003599 0.346673 0.475283 0.034000 Uiso calc U . R 1 . .
C C6 0.1162(2) 0.4150(3) 0.4712(3) 0.0214(7) Uani d . . . 1 . .
C C7 0.1302(2) 0.3750(3) 0.3817(3) 0.0246(8) Uani d . . . 1 . .
H H7 0.189220 0.396625 0.365213 0.030000 Uiso calc U . R 1 . .
C C8 0.1178(3) 0.2352(3) 0.3711(3) 0.0364(10) Uani d . . . 1 . .
H H8A 0.154722 0.191226 0.410089 0.055000 Uiso calc U . R 1 . .
H H8B 0.131916 0.211506 0.313796 0.055000 Uiso calc U . R 1 . .
H H8C 0.058866 0.213912 0.382709 0.055000 Uiso calc U . R 1 . .
C C9 0.0684(3) 0.4406(4) 0.3219(3) 0.0342(9) Uani d . . . 1 . .
H H9A 0.010503 0.415929 0.335238 0.051000 Uiso calc U . R 1 . .
H H9B 0.081528 0.417419 0.264274 0.051000 Uiso calc U . R 1 . .
H H9C 0.074104 0.530083 0.328332 0.051000 Uiso calc U . R 1 . .
C C10 0.2208(2) 0.5754(3) 0.6606(2) 0.0219(7) Uani d . . . 1 . .
H H10 0.276649 0.578672 0.631571 0.026000 Uiso calc U . R 1 . .
C C11 0.2324(3) 0.5051(4) 0.7429(2) 0.0318(9) Uani d . . . 1 . .
H H11A 0.178166 0.499937 0.772062 0.048000 Uiso calc U . R 1 . .
H H11B 0.273282 0.548672 0.778058 0.048000 Uiso calc U . R 1 . .
H H11C 0.253160 0.421751 0.731182 0.048000 Uiso calc U . R 1 . .
C C12 0.1931(3) 0.7083(4) 0.6796(3) 0.0376(10) Uani d . . . 1 . .
H H12A 0.186485 0.753833 0.627191 0.056000 Uiso calc U . R 1 . .
H H12B 0.235864 0.748719 0.714215 0.056000 Uiso calc U . R 1 . .
H H12C 0.139125 0.707006 0.709483 0.056000 Uiso calc U . R 1 . .
C C13 0.3200(2) 0.4164(3) 0.4734(2) 0.0165(6) Uani d . . . 1 . .
C C14 0.3061(2) 0.2850(3) 0.4984(2) 0.0190(7) Uani d . . . 1 . .
C C15 0.2795(3) 0.2531(4) 0.5784(3) 0.0295(9) Uani d . . . 1 . .
H H15 0.267001 0.315741 0.617904 0.035000 Uiso calc U . R 1 . .
C C16 0.2710(3) 0.1301(4) 0.6003(3) 0.0374(10) Uani d . . . 1 . .
H H16 0.253366 0.108750 0.655072 0.045000 Uiso calc U . R 1 . .
C C17 0.2882(2) 0.0386(3) 0.5432(3) 0.0313(9) Uani d . . . 1 . .
H H17 0.281771 -0.045547 0.558409 0.038000 Uiso calc U . R 1 . .
C C18 0.3144(2) 0.0688(3) 0.4645(3) 0.0299(8) Uani d . . . 1 . .
H H18 0.325859 0.005574 0.424992 0.036000 Uiso calc U . R 1 . .
C C19 0.3245(2) 0.1922(3) 0.4420(2) 0.0238(8) Uani d . . . 1 . .
H H19 0.344072 0.212713 0.387766 0.029000 Uiso calc U . R 1 . .
C C20 0.4439(2) 0.5986(3) 0.3057(2) 0.0219(7) Uani d . . . 1 . .
C C21 0.3909(3) 0.5029(4) 0.2580(3) 0.0293(8) Uani d . . . 1 . .
H H21A 0.398910 0.514189 0.197890 0.044000 Uiso calc U . R 1 . .
H H21B 0.331189 0.513720 0.271950 0.044000 Uiso calc U . R 1 . .
H H21C 0.408994 0.419712 0.273934 0.044000 Uiso calc U . R 1 . .
C C22 0.5373(2) 0.5705(4) 0.2920(3) 0.0282(8) Uani d . . . 1 . .
H H22A 0.550801 0.489854 0.316155 0.042000 Uiso calc U . R 1 . .
H H22B 0.571617 0.634183 0.318916 0.042000 Uiso calc U . R 1 . .
H H22C 0.549399 0.569229 0.231998 0.042000 Uiso calc U . R 1 . .
C C23 0.4253(3) 0.7283(4) 0.2714(3) 0.0305(9) Uani d . . . 1 . .
H H23A 0.459049 0.789186 0.301936 0.046000 Uiso calc U . R 1 . .
H H23B 0.365241 0.746993 0.278485 0.046000 Uiso calc U . R 1 . .
H H23C 0.439846 0.731487 0.212024 0.046000 Uiso calc U . R 1 . .
C C24 0.4892(2) 0.6437(3) 0.4929(2) 0.0243(8) Uani d . . . 1 . .
C C25 0.5679(2) 0.5608(4) 0.4951(3) 0.0325(9) Uani d . . . 1 . .
H H25A 0.601441 0.579917 0.544795 0.049000 Uiso calc U . R 1 . .
H H25B 0.601991 0.575474 0.444996 0.049000 Uiso calc U . R 1 . .
H H25C 0.550535 0.474116 0.496731 0.049000 Uiso calc U . R 1 . .
C C26 0.4474(3) 0.6401(4) 0.5787(2) 0.0319(9) Uani d . . . 1 . .
H H26A 0.427462 0.556316 0.590185 0.048000 Uiso calc U . R 1 . .
H H26B 0.399524 0.697244 0.579584 0.048000 Uiso calc U . R 1 . .
H H26C 0.488460 0.664508 0.621356 0.048000 Uiso calc U . R 1 . .
C C27 0.5130(3) 0.7774(3) 0.4717(3) 0.0316(9) Uani d . . . 1 . .
H H27A 0.461841 0.827895 0.469226 0.047000 Uiso calc U . R 1 . .
H H27B 0.541675 0.779612 0.417552 0.047000 Uiso calc U . R 1 . .
H H27C 0.550806 0.809883 0.514856 0.047000 Uiso calc U . R 1 . .
Cl Cl1 0.21373(6) 0.67684(9) 0.33949(7) 0.0338(2) Uani d . . . 1 . .
N N1 0.25957(17) 0.5044(2) 0.48680(18) 0.0161(5) Uani d . . . 1 . .
N N2 0.39331(17) 0.4398(2) 0.43910(17) 0.0179(6) Uani d . . . 1 . .
P P1 0.40869(5) 0.58950(7) 0.41664(6) 0.01705(17) Uani d . . . 1 . .
Si Si1 0.27678(6) 0.66962(8) 0.46006(7) 0.0228(2) Uani d . . . 1 . .

loop_
_atom_site_aniso_label
_atom_site_aniso_U_11
_atom_site_aniso_U_22
_atom_site_aniso_U_33
_atom_site_aniso_U_12
_atom_site_aniso_U_13
_atom_site_aniso_U_23
C1 0.0159(16) 0.0155(14) 0.0207(17) 0.0016(12) 0.0005(13) 0.0037(12)
C2 0.0192(18) 0.0218(16) 0.0205(17) 0.0034(13) 0.0018(14) 0.0032(13)
C3 0.0196(19) 0.034(2) 0.029(2) 0.0075(15) 0.0045(15) 0.0081(16)
C4 0.0145(18) 0.039(2) 0.040(2) -0.0022(15) 0.0062(17) 0.0125(18)
C5 0.0141(18) 0.033(2) 0.037(2) -0.0035(14) -0.0024(16) 0.0043(16)
C6 0.0168(16) 0.0184(15) 0.029(2) 0.0024(12) -0.0014(14) 0.0044(14)
C7 0.0183(18) 0.0232(17) 0.032(2) -0.0034(13) -0.0030(15) -0.0041(15)
C8 0.027(2) 0.027(2) 0.055(3) -0.0025(16) -0.007(2) -0.0102(19)
C9 0.032(2) 0.036(2) 0.035(2) -0.0003(17) -0.0103(18) -0.0055(17)
C10 0.0222(18) 0.0239(16) 0.0195(18) 0.0015(13) 0.0008(14) -0.0010(13)
C11 0.039(2) 0.032(2) 0.024(2) 0.0004(17) -0.0048(18) 0.0003(16)
C12 0.052(3) 0.029(2) 0.032(2) 0.0048(18) -0.003(2) -0.0034(17)
C13 0.0143(15) 0.0183(14) 0.0168(16) -0.0002(11) -0.0028(12) 0.0001(12)
C14 0.0115(15) 0.0196(15) 0.0258(19) 0.0008(11) -0.0013(13) 0.0023(13)
C15 0.032(2) 0.0249(18) 0.032(2) 0.0060(15) 0.0116(17) 0.0041(16)
C16 0.039(2) 0.029(2) 0.044(3) 0.0074(17) 0.017(2) 0.0185(18)
C17 0.025(2) 0.0196(17) 0.049(3) -0.0004(14) 0.0000(18) 0.0109(17)
C18 0.032(2) 0.0179(16) 0.040(2) 0.0006(14) -0.0092(19) -0.0002(16)
C19 0.0243(19) 0.0220(16) 0.0250(19) -0.0007(13) -0.0040(14) -0.0005(13)
C20 0.0215(18) 0.0234(17) 0.0208(18) -0.0010(13) 0.0048(14) 0.0030(13)
C21 0.032(2) 0.032(2) 0.024(2) -0.0007(16) -0.0011(17) -0.0025(16)
C22 0.023(2) 0.030(2) 0.031(2) 0.0018(15) 0.0062(16) 0.0029(15)
C23 0.031(2) 0.028(2) 0.033(2) 0.0033(15) 0.0055(17) 0.0112(16)
C24 0.0185(18) 0.0263(17) 0.0279(19) -0.0076(13) -0.0029(15) -0.0019(14)
C25 0.026(2) 0.038(2) 0.034(2) 0.0002(16) -0.0097(17) -0.0010(17)
C26 0.029(2) 0.044(2) 0.023(2) -0.0048(17) -0.0035(16) -0.0035(17)
C27 0.031(2) 0.0255(18) 0.038(2) -0.0114(15) -0.0002(18) -0.0061(16)
Cl1 0.0249(5) 0.0403(5) 0.0361(6) 0.0054(4) -0.0029(4) 0.0127(4)
N1 0.0132(14) 0.0159(13) 0.0192(14) 0.0007(9) 0.0019(11) 0.0003(10)
N2 0.0153(13) 0.0179(13) 0.0206(15) 0.0012(10) 0.0014(11) 0.0028(10)
P1 0.0145(4) 0.0168(3) 0.0198(4) -0.0012(3) 0.0000(4) 0.0023(3)
Si1 0.0213(5) 0.0173(4) 0.0298(6) 0.0019(3) 0.0038(4) 0.0016(4)

_geom_special_details            
;

All esds (except the esd in the dihedral angle between two l.s. planes)
are estimated using the full covariance matrix.  The cell esds are taken
into account individually in the estimation of esds in distances, angles
and torsion angles; correlations between esds in cell parameters are only
used when they are defined by crystal symmetry.  An approximate (isotropic)
treatment of cell esds is used for estimating esds involving l.s. planes.
;

loop_
_geom_bond_atom_site_label_1
_geom_bond_atom_site_label_2
_geom_bond_site_symmetry_2
_geom_bond_distance
_geom_bond_publ_flag
C1 C6 . 1.403(5) ?
C1 C2 . 1.412(5) ?
C1 N1 . 1.458(4) ?
C2 C3 . 1.400(5) ?
C2 C10 . 1.520(5) ?
C3 C4 . 1.379(6) ?
C4 C5 . 1.373(6) ?
C5 C6 . 1.400(5) ?
C6 C7 . 1.515(6) ?
C7 C8 . 1.538(5) ?
C7 C9 . 1.543(6) ?
C10 C11 . 1.535(5) ?
C10 C12 . 1.537(5) ?
C13 N2 . 1.311(4) ?
C13 N1 . 1.369(4) ?
C13 C14 . 1.497(4) ?
C14 C19 . 1.383(5) ?
C14 C15 . 1.393(5) ?
C15 C16 . 1.386(5) ?
C16 C17 . 1.378(6) ?
C17 C18 . 1.368(6) ?
C18 C19 . 1.396(5) ?
C20 C22 . 1.528(5) ?
C20 C23 . 1.538(5) ?
C20 C21 . 1.538(5) ?
C20 P1 . 1.867(4) ?
C24 C26 . 1.526(5) ?
C24 C27 . 1.536(5) ?
C24 C25 . 1.538(5) ?
C24 P1 . 1.863(4) ?
Cl1 Si1 . 2.1770(14) ?
N1 Si1 . 1.862(3) ?
N2 P1 . 1.681(3) ?
P1 Si1 . 2.3685(13) ?

loop_
_geom_angle_atom_site_label_1
_geom_angle_atom_site_label_2
_geom_angle_atom_site_label_3
_geom_angle_site_symmetry_1
_geom_angle_site_symmetry_3
_geom_angle
_geom_angle_publ_flag
C6 C1 C2 . . 121.3(3) ?
C6 C1 N1 . . 120.4(3) ?
C2 C1 N1 . . 118.2(3) ?
C3 C2 C1 . . 118.0(3) ?
C3 C2 C10 . . 117.9(3) ?
C1 C2 C10 . . 124.1(3) ?
C4 C3 C2 . . 121.3(4) ?
C5 C4 C3 . . 119.9(4) ?
C4 C5 C6 . . 121.8(4) ?
C5 C6 C1 . . 117.8(4) ?
C5 C6 C7 . . 117.6(3) ?
C1 C6 C7 . . 124.6(3) ?
C6 C7 C8 . . 111.6(3) ?
C6 C7 C9 . . 111.3(3) ?
C8 C7 C9 . . 107.7(3) ?
C2 C10 C11 . . 111.8(3) ?
C2 C10 C12 . . 111.1(3) ?
C11 C10 C12 . . 109.3(3) ?
N2 C13 N1 . . 123.4(3) ?
N2 C13 C14 . . 115.3(3) ?
N1 C13 C14 . . 121.3(3) ?
C19 C14 C15 . . 119.0(3) ?
C19 C14 C13 . . 119.1(3) ?
C15 C14 C13 . . 121.8(3) ?
C16 C15 C14 . . 120.1(4) ?
C17 C16 C15 . . 120.4(4) ?
C18 C17 C16 . . 120.0(3) ?
C17 C18 C19 . . 120.1(4) ?
C14 C19 C18 . . 120.4(4) ?
C22 C20 C23 . . 108.5(3) ?
C22 C20 C21 . . 108.8(3) ?
C23 C20 C21 . . 109.6(3) ?
C22 C20 P1 . . 114.6(3) ?
C23 C20 P1 . . 109.3(3) ?
C21 C20 P1 . . 105.9(2) ?
C26 C24 C27 . . 109.3(3) ?
C26 C24 C25 . . 108.5(3) ?
C27 C24 C25 . . 111.0(3) ?
C26 C24 P1 . . 106.6(2) ?
C27 C24 P1 . . 108.7(3) ?
C25 C24 P1 . . 112.7(3) ?
C13 N1 C1 . . 122.1(3) ?
C13 N1 Si1 . . 122.2(2) ?
C1 N1 Si1 . . 115.64(19) ?
C13 N2 P1 . . 113.9(2) ?
N2 P1 C24 . . 105.29(15) ?
N2 P1 C20 . . 107.38(15) ?
C24 P1 C20 . . 113.82(17) ?
N2 P1 Si1 . . 99.41(10) ?
C24 P1 Si1 . . 107.23(13) ?
C20 P1 Si1 . . 121.62(12) ?
N1 Si1 Cl1 . . 99.89(10) ?
N1 Si1 P1 . . 81.03(9) ?
Cl1 Si1 P1 . . 99.06(5) ?

_shelx_res_file                  
;

TITL scw2600m in Pna2(1)
    scw2600m.res
    created by SHELXL-2018/3 at 16:11:27 on 12-Aug-2022
CELL 0.71073  15.84870  10.84560  16.02810  90.0000  90.0000  90.0000
ZERR    4.00   0.00060   0.00040   0.00050   0.0000   0.0000   0.0000
LATT -1
SYMM -X, -Y, 1/2+Z
SYMM 1/2+X, 1/2-Y, Z
SYMM 1/2-X, 1/2+Y, 1/2+Z
SFAC C  H  Cl N  P  Si
UNIT 108  160  4  8  4  4
L.S. 10
ACTA
BOND
twin
FMAP 2
PLAN 5
SIZE 0.12 0.18 0.20
TEMP -123.0
WGHT    0.059200
BASF   0.25494
FVAR       0.18236
C1    1    0.176739    0.474419    0.520809    11.00000    0.01587    0.01555 =
         0.02072    0.00368    0.00053    0.00159
C2    1    0.158225    0.511547    0.603221    11.00000    0.01918    0.02182 =
         0.02054    0.00316    0.00176    0.00342
C3    1    0.077689    0.485902    0.634592    11.00000    0.01960    0.03390 =
         0.02853    0.00806    0.00454    0.00750
AFIX  43
H3    2    0.063618    0.511139    0.689617    11.00000   -1.20000
AFIX   0
C4    1    0.018395    0.424735    0.587191    11.00000    0.01452    0.03904 =
         0.03976    0.01251    0.00625   -0.00219
AFIX  43
H4    2   -0.035634    0.406993    0.609879    11.00000   -1.20000
AFIX   0
C5    1    0.037571    0.389513    0.507149    11.00000    0.01409    0.03270 =
         0.03742    0.00432   -0.00242   -0.00353
AFIX  43
H5    2   -0.003599    0.346673    0.475283    11.00000   -1.20000
AFIX   0
C6    1    0.116168    0.415022    0.471207    11.00000    0.01677    0.01836 =
         0.02912    0.00439   -0.00143    0.00235
C7    1    0.130194    0.375039    0.381730    11.00000    0.01827    0.02318 =
         0.03236   -0.00415   -0.00303   -0.00344
AFIX  13
H7    2    0.189220    0.396625    0.365213    11.00000   -1.20000
AFIX   0
C8    1    0.117800    0.235235    0.371118    11.00000    0.02711    0.02710 =
         0.05490   -0.01024   -0.00718   -0.00250
AFIX 137
H8A   2    0.154722    0.191226    0.410089    11.00000   -1.50000
H8B   2    0.131916    0.211506    0.313796    11.00000   -1.50000
H8C   2    0.058866    0.213912    0.382709    11.00000   -1.50000
AFIX   0
C9    1    0.068448    0.440600    0.321937    11.00000    0.03161    0.03583 =
         0.03503   -0.00552   -0.01027   -0.00031
AFIX 137
H9A   2    0.010503    0.415929    0.335238    11.00000   -1.50000
H9B   2    0.081528    0.417419    0.264274    11.00000   -1.50000
H9C   2    0.074104    0.530083    0.328332    11.00000   -1.50000
AFIX   0
C10   1    0.220845    0.575392    0.660605    11.00000    0.02223    0.02394 =
         0.01954   -0.00095    0.00077    0.00154
AFIX  13
H10   2    0.276649    0.578672    0.631571    11.00000   -1.20000
AFIX   0
C11   1    0.232408    0.505085    0.742915    11.00000    0.03947    0.03170 =
         0.02436    0.00032   -0.00481    0.00041
AFIX 137
H11A  2    0.178166    0.499937    0.772062    11.00000   -1.50000
H11B  2    0.273282    0.548672    0.778058    11.00000   -1.50000
H11C  2    0.253160    0.421751    0.731182    11.00000   -1.50000
AFIX   0
C12   1    0.193061    0.708284    0.679595    11.00000    0.05184    0.02914 =
         0.03191   -0.00345   -0.00326    0.00479
AFIX 137
H12A  2    0.186485    0.753833    0.627191    11.00000   -1.50000
H12B  2    0.235864    0.748719    0.714215    11.00000   -1.50000
H12C  2    0.139125    0.707006    0.709483    11.00000   -1.50000
AFIX   0
C13   1    0.319972    0.416373    0.473441    11.00000    0.01433    0.01826 =
         0.01681    0.00010   -0.00275   -0.00016
C14   1    0.306131    0.284970    0.498433    11.00000    0.01149    0.01960 =
         0.02578    0.00230   -0.00133    0.00076
C15   1    0.279456    0.253083    0.578359    11.00000    0.03196    0.02488 =
         0.03156    0.00411    0.01165    0.00604
AFIX  43
H15   2    0.267001    0.315741    0.617904    11.00000   -1.20000
AFIX   0
C16   1    0.271049    0.130075    0.600308    11.00000    0.03908    0.02909 =
         0.04390    0.01851    0.01695    0.00735
AFIX  43
H16   2    0.253366    0.108750    0.655072    11.00000   -1.20000
AFIX   0
C17   1    0.288189    0.038576    0.543160    11.00000    0.02512    0.01961 =
         0.04924    0.01086    0.00001   -0.00038
AFIX  43
H17   2    0.281771   -0.045547    0.558409    11.00000   -1.20000
AFIX   0
C18   1    0.314449    0.068766    0.464456    11.00000    0.03192    0.01795 =
         0.03987   -0.00019   -0.00916    0.00064
AFIX  43
H18   2    0.325859    0.005574    0.424992    11.00000   -1.20000
AFIX   0
C19   1    0.324502    0.192241    0.442049    11.00000    0.02431    0.02196 =
         0.02497   -0.00049   -0.00401   -0.00065
AFIX  43
H19   2    0.344072    0.212713    0.387766    11.00000   -1.20000
AFIX   0
C20   1    0.443888    0.598646    0.305650    11.00000    0.02148    0.02337 =
         0.02078    0.00303    0.00479   -0.00098
C21   1    0.390943    0.502882    0.258038    11.00000    0.03187    0.03203 =
         0.02409   -0.00251   -0.00114   -0.00070
AFIX 137
H21A  2    0.398910    0.514189    0.197890    11.00000   -1.50000
H21B  2    0.331189    0.513720    0.271950    11.00000   -1.50000
H21C  2    0.408994    0.419712    0.273934    11.00000   -1.50000
AFIX   0
C22   1    0.537296    0.570451    0.291952    11.00000    0.02307    0.03010 =
         0.03139    0.00289    0.00622    0.00184
AFIX 137
H22A  2    0.550801    0.489854    0.316155    11.00000   -1.50000
H22B  2    0.571617    0.634183    0.318916    11.00000   -1.50000
H22C  2    0.549399    0.569229    0.231998    11.00000   -1.50000
AFIX   0
C23   1    0.425321    0.728346    0.271418    11.00000    0.03088    0.02792 =
         0.03259    0.01116    0.00550    0.00332
AFIX 137
H23A  2    0.459049    0.789186    0.301936    11.00000   -1.50000
H23B  2    0.365241    0.746993    0.278485    11.00000   -1.50000
H23C  2    0.439846    0.731487    0.212024    11.00000   -1.50000
AFIX   0
C24   1    0.489244    0.643743    0.492942    11.00000    0.01854    0.02632 =
         0.02794   -0.00189   -0.00288   -0.00763
C25   1    0.567943    0.560786    0.495058    11.00000    0.02562    0.03786 =
         0.03410   -0.00099   -0.00967    0.00023
AFIX 137
H25A  2    0.601441    0.579917    0.544795    11.00000   -1.50000
H25B  2    0.601991    0.575474    0.444996    11.00000   -1.50000
H25C  2    0.550535    0.474116    0.496731    11.00000   -1.50000
AFIX   0
C26   1    0.447431    0.640129    0.578690    11.00000    0.02855    0.04430 =
         0.02297   -0.00351   -0.00352   -0.00477
AFIX 137
H26A  2    0.427462    0.556316    0.590185    11.00000   -1.50000
H26B  2    0.399524    0.697244    0.579584    11.00000   -1.50000
H26C  2    0.488460    0.664508    0.621356    11.00000   -1.50000
AFIX   0
C27   1    0.513045    0.777372    0.471724    11.00000    0.03083    0.02548 =
         0.03848   -0.00605   -0.00017   -0.01141
AFIX 137
H27A  2    0.461841    0.827895    0.469226    11.00000   -1.50000
H27B  2    0.541675    0.779612    0.417552    11.00000   -1.50000
H27C  2    0.550806    0.809883    0.514856    11.00000   -1.50000
AFIX   0
CL1   3    0.213728    0.676838    0.339490    11.00000    0.02487    0.04034 =
         0.03611    0.01270   -0.00289    0.00538
N1    4    0.259569    0.504446    0.486804    11.00000    0.01322    0.01593 =
         0.01916    0.00035    0.00192    0.00066
N2    4    0.393313    0.439791    0.439095    11.00000    0.01530    0.01786 =
         0.02062    0.00276    0.00143    0.00116
P1    5    0.408688    0.589504    0.416640    11.00000    0.01454    0.01679 =
         0.01982    0.00226    0.00000   -0.00121
SI1   6    0.276780    0.669616    0.460061    11.00000    0.02129    0.01731 =
         0.02976    0.00156    0.00375    0.00192
HKLF 4


REM  scw2600m in Pna2(1)
REM wR2 = 0.145073, GooF = S = 1.02833, Restrained GooF = 1.02828 for all data
REM R1 = 0.060595 for 6636 Fo > 4sig(Fo) and 0.126341 for all 10799 data
REM 300 parameters refined using 1 restraints

END

WGHT      0.0598      0.0000

REM Highest difference peak  1.020,  deepest hole -0.501,  1-sigma level  0.079
Q1    1   0.2619  0.7812  0.4810  11.00000  0.05    1.02
Q2    1   0.2628  0.6206  0.4026  11.00000  0.05    0.94
Q3    1   0.2278  0.7654  0.3189  11.00000  0.05    0.35
Q4    1   0.3992  0.4887  0.4313  11.00000  0.05    0.33
Q5    1   0.2235  0.0049  0.4613  11.00000  0.05    0.32
;
_shelx_res_checksum              93557
####################################################################### 
# 
# This file contains crystal structure data downloaded from the 
# Cambridge Structural Database (CSD) hosted by the Cambridge 
# Crystallographic Data Centre (CCDC).
# 
# Full information about CCDC data access policies and citation 
# guidelines are available at http://www.ccdc.cam.ac.uk/access/V1 
# 
# Audit and citation data items may have been added by the CCDC. 
# Please retain this information to preserve the provenance of 
# this file and to allow appropriate attribution of the data. 
# 
#######################################################################

data_scw2739m
_database_code_depnum_ccdc_archive 'CCDC 2266108'
loop_
_audit_author_name
_audit_author_address
'Cheuk-Wai So'
;Nanyang Technological University
Singapore
;
_audit_update_record             
;
2023-05-29 deposited with the CCDC.	2025-01-26 downloaded from the CCDC.
;
_chemical_name_systematic        ?
_chemical_name_common            ?
_chemical_formula_moiety         ?
_chemical_formula_sum            'C61 H88 B2 Cl2.03 I1.97 N4 P2 Si2'
_chemical_formula_iupac          ?
_chemical_formula_weight         1339.13

_chemical_melting_point          ?

_space_group_crystal_system      triclinic
_space_group_IT_number           2
_space_group_name_H-M_alt        'P -1'
_space_group_name_Hall           '-P 1'
loop_
_space_group_symop_operation_xyz
'x, y, z'
'-x, -y, -z'

_cell_length_a                   10.922(2)
_cell_length_b                   12.040(2)
_cell_length_c                   13.307(2)
_cell_angle_alpha                105.263(5)
_cell_angle_beta                 106.255(5)
_cell_angle_gamma                95.783(6)
_cell_volume                     1591.7(5)
_cell_formula_units_Z            1
_cell_measurement_reflns_used    3865
_cell_measurement_theta_min      3.2796
_cell_measurement_theta_max      24.7659
_cell_measurement_temperature    100.(2)

_exptl_crystal_description       needle
_exptl_crystal_colour            colourless
_exptl_crystal_size_max          0.120
_exptl_crystal_size_mid          0.020
_exptl_crystal_size_min          0.010
_exptl_crystal_density_diffrn    1.397
_exptl_crystal_density_meas      ?
_exptl_crystal_density_method    'not measured'
_exptl_crystal_F_000             689

_exptl_absorpt_coefficient_mu    1.187
_exptl_absorpt_correction_type   Multi-Scan
_exptl_absorpt_process_details   
;
Krause, L., Herbst-Irmer, R., Sheldrick, G. M., Stalke, D. (2015).
"Comparison of silver and molybdenum microfocus X-ray sources for
single-crystal structure determination"
J. Appl. Cryst. 48, 3-10.
doi:10.1107/S1600576714022985
;
_exptl_absorpt_correction_T_min  0.73
_exptl_absorpt_correction_T_max  0.99

_exptl_special_details           
;
;

_diffrn_ambient_temperature      100.(2)

_diffrn_source                   'Incoatec microfocus source'
_diffrn_source_type              'Incoatec I\mS 3.0'
_diffrn_source_power             0.07
_diffrn_source_current           1.4
_diffrn_source_voltage           50

_diffrn_radiation_probe          X-ray
_diffrn_radiation_type           MoK\a
_diffrn_radiation_wavelength     0.71073
_diffrn_radiation_monochromator  'Multilayer Mirror'

_diffrn_measurement_device       'four-circle diffractometer'
_diffrn_measurement_device_type  'Bruker D8 Quest'
_diffrn_measurement_method       'phi and omega scans'

_diffrn_detector_area_resol_mean 7.3910

_diffrn_reflns_number            21946
_diffrn_reflns_av_R_equivalents  0.1735
_diffrn_reflns_av_unetI/netI     0.1394
_diffrn_reflns_theta_min         2.15
_diffrn_reflns_theta_max         25.11
_diffrn_reflns_theta_full        25.11
_diffrn_measured_fraction_theta_max 0.994
_diffrn_measured_fraction_theta_full 0.994
_diffrn_reflns_limit_h_min       -13
_diffrn_reflns_limit_h_max       13
_diffrn_reflns_limit_k_min       -14
_diffrn_reflns_limit_k_max       14
_diffrn_reflns_limit_l_min       -15
_diffrn_reflns_limit_l_max       15

_reflns_number_total             5646
_reflns_number_gt                3140
_reflns_threshold_expression     'I > 2\s(I)'
_reflns_Friedel_coverage         0.000
_reflns_Friedel_fraction_max     .
_reflns_Friedel_fraction_full    .

_refine_ls_structure_factor_coef Fsqd
_refine_ls_matrix_type           full
_refine_ls_R_factor_all          0.1605
_refine_ls_R_factor_gt           0.0810
_refine_ls_wR_factor_gt          0.1677
_refine_ls_wR_factor_ref         0.2110
_refine_ls_goodness_of_fit_ref   1.019
_refine_ls_restrained_S_all      0.976
_refine_ls_number_reflns         5646
_refine_ls_number_parameters     365
_refine_ls_number_restraints     570
_refine_ls_number_constraints    ?
_refine_ls_hydrogen_treatment    constr
_refine_ls_weighting_scheme      calc
_refine_ls_weighting_details     
'w=1/[\s^2^(Fo^2^)+(0.0738P)^2^+7.5889P] where P=(Fo^2^+2Fc^2^)/3'

_atom_sites_solution_hydrogens   geom
_atom_sites_solution_primary     dual
_atom_sites_solution_secondary   ?

_refine_ls_shift/su_max          0.000
_refine_ls_shift/su_mean         0.000
_refine_diff_density_max         0.797
_refine_diff_density_min         -0.735
_refine_ls_extinction_method     none
_refine_ls_extinction_coef       ?

loop_
_atom_type_symbol
_atom_type_description
_atom_type_scat_dispersion_real
_atom_type_scat_dispersion_imag
_atom_type_scat_source
C C 0.0033 0.0016 'International Tables Vol C Tables 4.2.6.8 and 6.1.1.4'
H H 0.0000 0.0000 'International Tables Vol C Tables 4.2.6.8 and 6.1.1.4'
B B 0.0013 0.0007 'International Tables Vol C Tables 4.2.6.8 and 6.1.1.4'
N N 0.0061 0.0033 'International Tables Vol C Tables 4.2.6.8 and 6.1.1.4'
P P 0.1023 0.0942 'International Tables Vol C Tables 4.2.6.8 and 6.1.1.4'
Si Si 0.0817 0.0704 'International Tables Vol C Tables 4.2.6.8 and 6.1.1.4'
Cl Cl 0.1484 0.1585 'International Tables Vol C Tables 4.2.6.8 and 6.1.1.4'
I I -0.4742 1.8119 'International Tables Vol C Tables 4.2.6.8 and 6.1.1.4'

_computing_data_collection       'APEX4 (Ver 2021.4-0, Bruker AXS Inc., 2021)'
_computing_cell_refinement       'SAINT V8.40B (Bruker AXS LLC, 2019)'
_computing_data_reduction        'SAINT V8.40B (Bruker AXS LLC, 2019)'
_computing_structure_solution    'XT, VERSION 2018/2'
_computing_structure_refinement  'SHELXL-2018/3 (Sheldrick, 2018)'
_computing_molecular_graphics    'shelXle (C.B. Huebschle, rev 1242)'
_computing_publication_material  'APEX4 (Ver 2021.4-0, Bruker AXS Inc., 2021)'

loop_
_atom_site_type_symbol
_atom_site_label
_atom_site_fract_x
_atom_site_fract_y
_atom_site_fract_z
_atom_site_U_iso_or_equiv
_atom_site_adp_type
_atom_site_calc_flag
_atom_site_refinement_flags_adp
_atom_site_refinement_flags_occupancy
_atom_site_refinement_flags_posn
_atom_site_occupancy
_atom_site_disorder_assembly
_atom_site_disorder_group
B B1 0.5389(11) 0.3866(9) 0.4522(8) 0.029(2) Uani d . . . 1.000000 . .
Cl Cl1 0.816(2) 0.625(2) 0.6426(18) 0.044(5) Uani d U P . 0.493(5) A 1
I I1 0.8426(5) 0.6127(5) 0.6613(4) 0.0350(10) Uani d U P . 0.507(5) A 2
Cl Cl2 0.593(2) 0.2638(17) 0.5021(17) 0.032(3) Uani d U P . 0.522(5) B 1
I I2 0.6137(6) 0.2438(5) 0.5191(5) 0.0336(10) Uani d U P . 0.478(5) B 2
C C1 0.6898(8) 0.6481(7) 0.3588(7) 0.0265(17) Uani d U . . 1.000000 . .
C C2 0.7763(5) 0.7541(4) 0.4477(4) 0.0315(19) Uani d U . G 1.000000 . .
C C3 0.7273(4) 0.8395(5) 0.5096(5) 0.048(2) Uani d U . G 1.000000 . .
H H3 0.636382 0.831528 0.496856 0.058000 Uiso calc U . R 1.000000 . .
C C4 0.8114(6) 0.9366(5) 0.5902(5) 0.052(3) Uani d U . G 1.000000 . .
H H4 0.777992 0.994984 0.632447 0.062000 Uiso calc U . R 1.000000 . .
C C5 0.9445(6) 0.9483(5) 0.6088(4) 0.048(2) Uani d U . G 1.000000 . .
H H5 1.002007 1.014703 0.663881 0.058000 Uiso calc U . R 1.000000 . .
C C6 0.9935(4) 0.8630(5) 0.5470(5) 0.042(2) Uani d U . G 1.000000 . .
H H6 1.084414 0.870966 0.559724 0.050000 Uiso calc U . R 1.000000 . .
C C7 0.9094(5) 0.7659(5) 0.4664(5) 0.037(2) Uani d U . G 1.000000 . .
H H7 0.942806 0.707508 0.424131 0.045000 Uiso calc U . R 1.000000 . .
C C8 0.7074(5) 0.7298(4) 0.2196(4) 0.0278(17) Uani d U . G 1.000000 . .
C C9 0.6249(5) 0.8094(5) 0.2075(5) 0.0326(18) Uani d U . G 1.000000 . .
C C10 0.6498(5) 0.8948(4) 0.1593(5) 0.035(2) Uani d U . G 1.000000 . .
H H10 0.593406 0.949210 0.151031 0.042000 Uiso calc U . R 1.000000 . .
C C11 0.7574(6) 0.9006(4) 0.1232(5) 0.036(2) Uani d U . G 1.000000 . .
H H11 0.774410 0.958967 0.090226 0.043000 Uiso calc U . R 1.000000 . .
C C12 0.8399(5) 0.8210(5) 0.1353(5) 0.0339(19) Uani d U . G 1.000000 . .
H H12 0.913399 0.824941 0.110579 0.041000 Uiso calc U . R 1.000000 . .
C C13 0.8150(5) 0.7356(4) 0.1835(5) 0.0315(18) Uani d U . G 1.000000 . .
C C14 0.9084(9) 0.6508(9) 0.1933(8) 0.040(2) Uani d U . . 1.000000 . .
H H14 0.891094 0.609781 0.245637 0.048000 Uiso calc U . R 1.000000 . .
C C15 0.8824(10) 0.5561(10) 0.0823(8) 0.047(3) Uani d U . . 1.000000 . .
H H15A 0.936598 0.497341 0.092752 0.070000 Uiso calc U . R 1.000000 . .
H H15B 0.903333 0.592497 0.029948 0.070000 Uiso calc U . R 1.000000 . .
H H15C 0.790601 0.518169 0.053681 0.070000 Uiso calc U . R 1.000000 . .
C C16 1.0528(10) 0.7079(11) 0.2385(10) 0.058(3) Uani d U . . 1.000000 . .
H H16A 1.105532 0.648041 0.248591 0.086000 Uiso calc U . R 1.000000 . .
H H16B 1.070148 0.767988 0.309330 0.086000 Uiso calc U . R 1.000000 . .
H H16C 1.075032 0.744205 0.186516 0.086000 Uiso calc U . R 1.000000 . .
C C17 0.5006(9) 0.8054(8) 0.2406(8) 0.039(2) Uani d U . . 1.000000 . .
H H17 0.505376 0.752445 0.287662 0.047000 Uiso calc U . R 1.000000 . .
C C18 0.4872(12) 0.9245(9) 0.3072(10) 0.060(3) Uani d U . . 1.000000 . .
H H18A 0.412590 0.915181 0.333487 0.089000 Uiso calc U . R 1.000000 . .
H H18B 0.473954 0.976242 0.260860 0.089000 Uiso calc U . R 1.000000 . .
H H18C 0.566307 0.958744 0.370191 0.089000 Uiso calc U . R 1.000000 . .
C C19 0.3826(10) 0.7505(10) 0.1374(9) 0.049(3) Uani d U . . 1.000000 . .
H H19A 0.303998 0.742090 0.158603 0.074000 Uiso calc U . R 1.000000 . .
H H19B 0.393665 0.673149 0.097606 0.074000 Uiso calc U . R 1.000000 . .
H H19C 0.374593 0.801036 0.089867 0.074000 Uiso calc U . R 1.000000 . .
C C20 0.4478(10) 0.3828(9) 0.1975(7) 0.039(2) Uani d U . . 1.000000 . .
C C21 0.3730(10) 0.4833(8) 0.2158(7) 0.039(2) Uani d U . . 1.000000 . .
H H21A 0.287938 0.461804 0.158602 0.058000 Uiso calc U . R 1.000000 . .
H H21B 0.422068 0.554185 0.212271 0.058000 Uiso calc U . R 1.000000 . .
H H21C 0.361005 0.498264 0.288123 0.058000 Uiso calc U . R 1.000000 . .
C C22 0.4816(11) 0.3732(9) 0.0911(7) 0.049(3) Uani d U . . 1.000000 . .
H H22A 0.401629 0.360541 0.029794 0.073000 Uiso calc U . R 1.000000 . .
H H22B 0.526286 0.307150 0.076017 0.073000 Uiso calc U . R 1.000000 . .
H H22C 0.538349 0.445864 0.099770 0.073000 Uiso calc U . R 1.000000 . .
C C23 0.3632(10) 0.2642(8) 0.1819(7) 0.042(3) Uani d U . . 1.000000 . .
H H23A 0.281883 0.250739 0.121750 0.063000 Uiso calc U . R 1.000000 . .
H H23B 0.343825 0.266315 0.249904 0.063000 Uiso calc U . R 1.000000 . .
H H23C 0.410414 0.200583 0.164199 0.063000 Uiso calc U . R 1.000000 . .
C C24 0.7251(10) 0.3429(8) 0.3015(8) 0.040(2) Uani d U . . 1.000000 . .
C C25 0.8368(11) 0.3798(10) 0.4110(9) 0.052(3) Uani d U . . 1.000000 . .
H H25A 0.908491 0.339840 0.401398 0.079000 Uiso calc U . R 1.000000 . .
H H25B 0.806029 0.358387 0.467070 0.079000 Uiso calc U . R 1.000000 . .
H H25C 0.867207 0.464841 0.434425 0.079000 Uiso calc U . R 1.000000 . .
C C26 0.6837(12) 0.2071(8) 0.2621(9) 0.052(3) Uani d U . . 1.000000 . .
H H26A 0.760911 0.171276 0.265571 0.078000 Uiso calc U . R 1.000000 . .
H H26B 0.624959 0.181288 0.186144 0.078000 Uiso calc U . R 1.000000 . .
H H26C 0.639183 0.183040 0.309589 0.078000 Uiso calc U . R 1.000000 . .
C C27 0.7770(12) 0.3781(9) 0.2171(9) 0.052(3) Uani d U . . 1.000000 . .
H H27A 0.867527 0.368159 0.230624 0.078000 Uiso calc U . R 1.000000 . .
H H27B 0.772131 0.460365 0.223226 0.078000 Uiso calc U . R 1.000000 . .
H H27C 0.724621 0.328487 0.143033 0.078000 Uiso calc U . R 1.000000 . .
C C28 -0.075(2) 0.161(2) 0.0443(17) 0.049(5) Uani d U P D 0.500000 C -1
H H28A -0.141023 0.158452 -0.023933 0.073000 Uiso calc U P R 0.500000 C -1
H H28B -0.007754 0.231183 0.067790 0.073000 Uiso calc U P R 0.500000 C -1
H H28C -0.115564 0.162935 0.101625 0.073000 Uiso calc U P R 0.500000 C -1
C C29 -0.0161(14) 0.0563(11) 0.0254(11) 0.044(4) Uani d U P G 0.500000 C -1
C C30 0.0880(13) 0.0446(11) 0.1079(9) 0.044(4) Uani d U P DG 0.500000 C -1
H H30 0.119169 0.103140 0.177567 0.052000 Uiso calc U P R 0.500000 C -1
C C31 0.1466(12) -0.0527(12) 0.0885(10) 0.041(4) Uani d U P G 0.500000 C -1
H H31 0.217742 -0.060644 0.144872 0.049000 Uiso calc U P R 0.500000 C -1
C C32 0.1010(15) -0.1383(11) -0.0134(12) 0.046(5) Uani d U P G 0.500000 C -1
H H32 0.141016 -0.204816 -0.026667 0.056000 Uiso calc U P R 0.500000 C -1
C C33 -0.0031(15) -0.1267(11) -0.0959(10) 0.049(4) Uani d U P G 0.500000 C -1
H H33 -0.034282 -0.185205 -0.165512 0.058000 Uiso calc U P R 0.500000 C -1
C C34 -0.0617(13) -0.0294(13) -0.0765(10) 0.043(4) Uani d U P DG 0.500000 C -1
H H34 -0.132856 -0.021421 -0.132819 0.052000 Uiso calc U P R 0.500000 C -1
N N1 0.6412(7) 0.5574(6) 0.3949(6) 0.0287(17) Uani d U . . 1.000000 . .
N N2 0.6698(7) 0.6343(6) 0.2564(5) 0.0271(16) Uani d U . . 1.000000 . .
P P1 0.5868(2) 0.4108(2) 0.32566(18) 0.0303(7) Uani d . . . 1.000000 . .
Si Si1 0.6236(2) 0.5583(2) 0.52597(19) 0.0267(6) Uani d . . . 1.000000 . .

loop_
_atom_site_aniso_label
_atom_site_aniso_U_11
_atom_site_aniso_U_22
_atom_site_aniso_U_33
_atom_site_aniso_U_12
_atom_site_aniso_U_13
_atom_site_aniso_U_23
B1 0.039(6) 0.022(5) 0.025(5) 0.004(4) 0.008(4) 0.007(4)
Cl1 0.040(9) 0.054(6) 0.049(7) 0.001(6) 0.013(5) 0.038(4)
I1 0.0274(17) 0.0441(17) 0.0366(17) 0.0014(11) 0.0122(14) 0.0171(13)
Cl2 0.054(7) 0.023(5) 0.030(5) 0.010(4) 0.018(5) 0.021(3)
I2 0.0451(19) 0.030(2) 0.036(2) 0.0081(13) 0.0220(15) 0.0169(11)
C1 0.031(4) 0.019(4) 0.034(4) -0.001(3) 0.016(3) 0.010(3)
C2 0.041(4) 0.019(4) 0.036(4) -0.002(3) 0.016(3) 0.008(3)
C3 0.049(5) 0.029(5) 0.052(5) 0.001(4) 0.012(4) -0.006(4)
C4 0.058(5) 0.033(5) 0.044(5) 0.001(4) 0.009(4) -0.011(4)
C5 0.058(5) 0.029(5) 0.039(5) -0.014(4) 0.003(4) 0.002(4)
C6 0.049(5) 0.034(5) 0.036(4) -0.012(4) 0.011(4) 0.012(4)
C7 0.043(4) 0.027(4) 0.035(4) -0.008(4) 0.011(4) 0.004(3)
C8 0.036(4) 0.022(4) 0.027(4) -0.005(3) 0.020(3) 0.004(3)
C9 0.041(4) 0.023(4) 0.033(4) -0.002(3) 0.019(3) 0.004(3)
C10 0.043(5) 0.026(4) 0.035(4) -0.006(4) 0.016(4) 0.007(3)
C11 0.049(5) 0.028(4) 0.029(4) -0.009(4) 0.012(4) 0.010(3)
C12 0.036(4) 0.030(4) 0.035(4) -0.010(3) 0.017(4) 0.007(3)
C13 0.034(4) 0.027(4) 0.033(4) -0.006(3) 0.018(3) 0.004(3)
C14 0.036(5) 0.041(5) 0.044(5) 0.000(4) 0.019(4) 0.011(4)
C15 0.052(6) 0.057(7) 0.044(5) 0.016(5) 0.032(5) 0.015(5)
C16 0.039(6) 0.063(7) 0.072(7) 0.001(5) 0.017(5) 0.026(6)
C17 0.045(5) 0.032(5) 0.052(5) 0.008(4) 0.032(4) 0.013(4)
C18 0.075(8) 0.036(6) 0.081(7) 0.020(5) 0.049(6) 0.011(5)
C19 0.037(5) 0.058(7) 0.066(6) 0.013(5) 0.025(5) 0.031(5)
C20 0.049(5) 0.036(5) 0.028(4) -0.010(4) 0.017(4) 0.006(4)
C21 0.047(6) 0.039(5) 0.025(5) -0.011(4) 0.008(4) 0.012(4)
C22 0.065(7) 0.047(6) 0.030(5) -0.011(5) 0.020(5) 0.007(4)
C23 0.054(6) 0.028(5) 0.033(5) -0.024(5) 0.013(5) 0.004(4)
C24 0.063(6) 0.021(4) 0.044(5) 0.009(4) 0.030(4) 0.009(4)
C25 0.059(7) 0.038(6) 0.057(6) 0.006(5) 0.024(5) 0.005(5)
C26 0.084(8) 0.022(5) 0.056(6) 0.015(5) 0.030(6) 0.011(4)
C27 0.084(8) 0.030(6) 0.065(6) 0.019(5) 0.053(6) 0.017(5)
C28 0.053(12) 0.046(11) 0.062(12) 0.012(9) 0.037(11) 0.020(9)
C29 0.047(8) 0.036(7) 0.058(8) 0.005(6) 0.028(7) 0.019(6)
C30 0.049(8) 0.034(7) 0.055(8) -0.001(6) 0.028(7) 0.016(6)
C31 0.049(8) 0.030(7) 0.056(8) 0.004(6) 0.031(7) 0.019(6)
C32 0.055(9) 0.032(8) 0.060(9) 0.005(7) 0.026(8) 0.018(7)
C33 0.054(9) 0.037(8) 0.059(8) 0.003(7) 0.024(7) 0.018(6)
C34 0.045(8) 0.039(8) 0.054(8) -0.001(6) 0.029(7) 0.019(6)
N1 0.038(4) 0.019(4) 0.029(3) -0.002(3) 0.016(3) 0.005(3)
N2 0.033(4) 0.021(3) 0.026(3) -0.006(3) 0.013(3) 0.006(3)
P1 0.0408(15) 0.0211(13) 0.0269(12) -0.0051(11) 0.0151(11) 0.0036(10)
Si1 0.0292(14) 0.0236(13) 0.0234(12) -0.0027(11) 0.0079(11) 0.0042(10)

_geom_special_details            
;

All esds (except the esd in the dihedral angle between two l.s. planes)
are estimated using the full covariance matrix.  The cell esds are taken
into account individually in the estimation of esds in distances, angles
and torsion angles; correlations between esds in cell parameters are only
used when they are defined by crystal symmetry.  An approximate (isotropic)
treatment of cell esds is used for estimating esds involving l.s. planes.
;

loop_
_geom_bond_atom_site_label_1
_geom_bond_atom_site_label_2
_geom_bond_site_symmetry_2
_geom_bond_distance
_geom_bond_publ_flag
B1 Cl2 . 1.856(17) ?
B1 P1 . 1.979(10) ?
B1 Si1 2_666 2.025(11) ?
B1 Si1 . 2.033(10) ?
B1 I2 . 2.258(11) ?
Cl1 Si1 . 2.16(2) ?
I1 Si1 . 2.458(6) ?
C1 N2 . 1.281(10) ?
C1 N1 . 1.416(10) ?
C1 C2 . 1.503(9) ?
C2 C3 . 1.390000 ?
C2 C7 . 1.390000 ?
C3 C4 . 1.390000 ?
C4 C5 . 1.390000 ?
C5 C6 . 1.390000 ?
C6 C7 . 1.390000 ?
C8 C9 . 1.390000 ?
C8 C13 . 1.390000 ?
C8 N2 . 1.430(7) ?
C9 C10 . 1.390000 ?
C9 C17 . 1.539(10) ?
C10 C11 . 1.390000 ?
C11 C12 . 1.390000 ?
C12 C13 . 1.390000 ?
C13 C14 . 1.518(11) ?
C14 C16 . 1.535(13) ?
C14 C15 . 1.541(13) ?
C17 C18 . 1.520(14) ?
C17 C19 . 1.531(14) ?
C20 C21 . 1.533(14) ?
C20 C22 . 1.538(12) ?
C20 C23 . 1.552(12) ?
C20 P1 . 1.863(10) ?
C24 C27 . 1.524(13) ?
C24 C25 . 1.537(14) ?
C24 C26 . 1.556(13) ?
C24 P1 . 1.854(10) ?
C28 C29 . 1.47(2) ?
C29 C30 . 1.390000 ?
C29 C34 . 1.390000 ?
C30 C31 . 1.390000 ?
C31 C32 . 1.390000 ?
C32 C33 . 1.390000 ?
C33 C34 . 1.390000 ?
N1 P1 . 1.716(7) ?
N1 Si1 . 1.804(7) ?
P1 Si1 . 2.680(3) ?
Si1 Si1 2_666 2.725(5) ?

loop_
_geom_angle_atom_site_label_1
_geom_angle_atom_site_label_2
_geom_angle_atom_site_label_3
_geom_angle_site_symmetry_1
_geom_angle_site_symmetry_3
_geom_angle
_geom_angle_publ_flag
Cl2 B1 P1 . . 117.7(9) ?
Cl2 B1 Si1 . 2_666 119.6(9) ?
P1 B1 Si1 . 2_666 116.9(5) ?
Cl2 B1 Si1 . . 124.9(9) ?
P1 B1 Si1 . . 83.8(4) ?
Si1 B1 Si1 2_666 . 84.4(4) ?
P1 B1 I2 . . 117.8(5) ?
Si1 B1 I2 2_666 . 120.8(5) ?
Si1 B1 I2 . . 122.0(5) ?
N2 C1 N1 . . 121.0(7) ?
N2 C1 C2 . . 122.9(7) ?
N1 C1 C2 . . 115.8(7) ?
C3 C2 C7 . . 120.000000 ?
C3 C2 C1 . . 122.3(5) ?
C7 C2 C1 . . 117.7(5) ?
C2 C3 C4 . . 120.000000 ?
C3 C4 C5 . . 120.000000 ?
C6 C5 C4 . . 120.000000 ?
C5 C6 C7 . . 120.000000 ?
C6 C7 C2 . . 120.000000 ?
C9 C8 C13 . . 120.000000 ?
C9 C8 N2 . . 118.3(5) ?
C13 C8 N2 . . 121.2(5) ?
C8 C9 C10 . . 120.000000 ?
C8 C9 C17 . . 123.1(5) ?
C10 C9 C17 . . 116.8(5) ?
C9 C10 C11 . . 120.000000 ?
C12 C11 C10 . . 120.000000 ?
C11 C12 C13 . . 120.000000 ?
C12 C13 C8 . . 120.000000 ?
C12 C13 C14 . . 117.3(5) ?
C8 C13 C14 . . 122.7(5) ?
C13 C14 C16 . . 115.0(8) ?
C13 C14 C15 . . 111.1(8) ?
C16 C14 C15 . . 109.0(8) ?
C18 C17 C19 . . 111.8(9) ?
C18 C17 C9 . . 113.0(8) ?
C19 C17 C9 . . 109.3(7) ?
C21 C20 C22 . . 108.0(8) ?
C21 C20 C23 . . 111.1(8) ?
C22 C20 C23 . . 107.7(7) ?
C21 C20 P1 . . 107.4(6) ?
C22 C20 P1 . . 116.7(7) ?
C23 C20 P1 . . 106.1(7) ?
C27 C24 C25 . . 107.7(9) ?
C27 C24 C26 . . 108.0(8) ?
C25 C24 C26 . . 108.8(9) ?
C27 C24 P1 . . 114.5(7) ?
C25 C24 P1 . . 108.2(7) ?
C26 C24 P1 . . 109.5(7) ?
C30 C29 C34 . . 120.000000 ?
C30 C29 C28 . . 120.1(7) ?
C34 C29 C28 . . 119.8(7) ?
C29 C30 C31 . . 120.000000 ?
C32 C31 C30 . . 120.000000 ?
C33 C32 C31 . . 120.000000 ?
C32 C33 C34 . . 120.000000 ?
C33 C34 C29 . . 120.000000 ?
C1 N1 P1 . . 129.4(6) ?
C1 N1 Si1 . . 131.4(6) ?
P1 N1 Si1 . . 99.2(3) ?
C1 N2 C8 . . 120.7(6) ?
N1 P1 C24 . . 109.3(4) ?
N1 P1 C20 . . 112.6(4) ?
C24 P1 C20 . . 113.1(5) ?
N1 P1 B1 . . 90.3(4) ?
C24 P1 B1 . . 114.3(5) ?
C20 P1 B1 . . 115.0(4) ?
N1 P1 Si1 . . 41.6(2) ?
C24 P1 Si1 . . 117.6(3) ?
C20 P1 Si1 . . 128.6(3) ?
B1 P1 Si1 . . 48.9(3) ?
N1 Si1 B1 . 2_666 113.3(4) ?
N1 Si1 B1 . . 86.2(4) ?
B1 Si1 B1 2_666 . 95.6(4) ?
N1 Si1 Cl1 . . 105.1(7) ?
B1 Si1 Cl1 2_666 . 124.6(7) ?
B1 Si1 Cl1 . . 126.0(7) ?
N1 Si1 I1 . . 107.4(3) ?
B1 Si1 I1 2_666 . 127.0(3) ?
B1 Si1 I1 . . 120.0(4) ?
N1 Si1 P1 . . 39.2(2) ?
B1 Si1 P1 2_666 . 114.1(3) ?
B1 Si1 P1 . . 47.2(3) ?
Cl1 Si1 P1 . . 120.9(7) ?
I1 Si1 P1 . . 118.89(17) ?
N1 Si1 Si1 . 2_666 104.1(3) ?
B1 Si1 Si1 2_666 2_666 47.9(3) ?
B1 Si1 Si1 . 2_666 47.7(3) ?
Cl1 Si1 Si1 . 2_666 149.4(7) ?
I1 Si1 Si1 . 2_666 145.1(2) ?
P1 Si1 Si1 . 2_666 78.29(11) ?

_shelx_res_file                  
;

TITL scw2739m in P-1
    scw2739m.res
    created by SHELXL-2018/3 at 14:56:54 on 20-Jan-2023
CELL 0.71073  10.92220  12.04020  13.30660 105.2630 106.2548  95.7834
ZERR    1.00   0.00200   0.00220   0.00240   0.0052   0.0053   0.0058
LATT 1
SFAC C H B N P Si Cl I
UNIT 61 88 2 4 2 2 2.02906 1.97094
LIST 4
omit 1 0 0
L.S. 10
ACTA
BOND
FMAP 2
PLAN 5
sadi c28 c30 c28 c34
SIZE 0.01 0.02 0.12
rigu 0.01
SIMU 0.01 cl1 cl2 i1 i2
simu 0.01 $c $N
ISOR 0.01   cl1 cl2 i1 i2
TEMP -173.0
WGHT    0.073800    7.588900
FVAR       0.17502   0.49275   0.52184
B1    3    0.538887    0.386595    0.452201    11.00000    0.03851    0.02151 =
         0.02466    0.00656    0.00799    0.00414
part 1 21
CL1   7    0.816110    0.624621    0.642607    21.00000    0.04047    0.05354 =
         0.04875    0.03787    0.01300    0.00083
part 2 -21
I1    8    0.842553    0.612694    0.661313   -21.00000    0.02738    0.04412 =
         0.03662    0.01714    0.01216    0.00140

part 1 31
CL2   7    0.592782    0.263808    0.502082    31.00000    0.05431    0.02318 =
         0.03014    0.02093    0.01819    0.01008

part 2 -31
I2    8    0.613732    0.243795    0.519149   -31.00000    0.04509    0.03041 =
         0.03569    0.01691    0.02203    0.00808

part 0
C1    1    0.689768    0.648101    0.358848    11.00000    0.03057    0.01860 =
         0.03373    0.00987    0.01573   -0.00115
AFIX  66
C2    1    0.776279    0.754150    0.447745    11.00000    0.04124    0.01864 =
         0.03557    0.00831    0.01638   -0.00248
C3    1    0.727329    0.839533    0.509617    11.00000    0.04860    0.02865 =
         0.05248   -0.00634    0.01178    0.00136
AFIX  43
H3    2    0.636382    0.831528    0.496856    11.00000   -1.20000
AFIX  65
C4    1    0.811447    0.936629    0.590161    11.00000    0.05776    0.03291 =
         0.04439   -0.01075    0.00943    0.00121
AFIX  43
H4    2    0.777992    0.994984    0.632447    11.00000   -1.20000
AFIX  65
C5    1    0.944516    0.948342    0.608833    11.00000    0.05793    0.02924 =
         0.03867    0.00162    0.00260   -0.01391
AFIX  43
H5    2    1.002007    1.014703    0.663881    11.00000   -1.20000
AFIX  65
C6    1    0.993467    0.862960    0.546962    11.00000    0.04914    0.03409 =
         0.03596    0.01156    0.01061   -0.01231
AFIX  43
H6    2    1.084414    0.870966    0.559724    11.00000   -1.20000
AFIX  65
C7    1    0.909350    0.765863    0.466417    11.00000    0.04258    0.02709 =
         0.03481    0.00370    0.01091   -0.00786
AFIX  43
H7    2    0.942806    0.707508    0.424131    11.00000   -1.20000
AFIX  66
C8    1    0.707436    0.729773    0.219596    11.00000    0.03582    0.02233 =
         0.02703    0.00392    0.01972   -0.00500
C9    1    0.624875    0.809388    0.207504    11.00000    0.04107    0.02291 =
         0.03348    0.00413    0.01862   -0.00234
C10   1    0.649833    0.894797    0.159294    11.00000    0.04264    0.02587 =
         0.03538    0.00684    0.01612   -0.00589
AFIX  43
H10   2    0.593406    0.949210    0.151031    11.00000   -1.20000
AFIX  65
C11   1    0.757352    0.900593    0.123175    11.00000    0.04919    0.02760 =
         0.02872    0.01033    0.01231   -0.00898
AFIX  43
H11   2    0.774410    0.958967    0.090226    11.00000   -1.20000
AFIX  65
C12   1    0.839914    0.820979    0.135265    11.00000    0.03611    0.02952 =
         0.03458    0.00691    0.01721   -0.01034
AFIX  43
H12   2    0.913399    0.824941    0.110579    11.00000   -1.20000
AFIX  65
C13   1    0.814958    0.735569    0.183475    11.00000    0.03394    0.02651 =
         0.03288    0.00353    0.01839   -0.00620
AFIX   0
C14   1    0.908394    0.650803    0.193327    11.00000    0.03647    0.04135 =
         0.04363    0.01070    0.01947   -0.00006
AFIX  13
H14   2    0.891094    0.609781    0.245637    11.00000   -1.20000
AFIX   0
C15   1    0.882361    0.556077    0.082318    11.00000    0.05200    0.05670 =
         0.04358    0.01482    0.03192    0.01597
AFIX 137
H15A  2    0.936598    0.497341    0.092752    11.00000   -1.50000
H15B  2    0.903333    0.592497    0.029948    11.00000   -1.50000
H15C  2    0.790601    0.518169    0.053681    11.00000   -1.50000
AFIX   0
C16   1    1.052830    0.707921    0.238526    11.00000    0.03875    0.06315 =
         0.07210    0.02647    0.01698    0.00119
AFIX 137
H16A  2    1.105532    0.648041    0.248591    11.00000   -1.50000
H16B  2    1.070148    0.767988    0.309330    11.00000   -1.50000
H16C  2    1.075032    0.744205    0.186516    11.00000   -1.50000
AFIX   0
C17   1    0.500647    0.805357    0.240565    11.00000    0.04508    0.03227 =
         0.05167    0.01322    0.03207    0.00823
AFIX  13
H17   2    0.505376    0.752445    0.287662    11.00000   -1.20000
AFIX   0
C18   1    0.487178    0.924459    0.307193    11.00000    0.07538    0.03641 =
         0.08069    0.01110    0.04925    0.01995
AFIX 137
H18A  2    0.412590    0.915181    0.333487    11.00000   -1.50000
H18B  2    0.473954    0.976242    0.260860    11.00000   -1.50000
H18C  2    0.566307    0.958744    0.370191    11.00000   -1.50000
AFIX   0
C19   1    0.382606    0.750470    0.137376    11.00000    0.03733    0.05800 =
         0.06554    0.03067    0.02510    0.01348
AFIX 137
H19A  2    0.303998    0.742090    0.158603    11.00000   -1.50000
H19B  2    0.393665    0.673149    0.097606    11.00000   -1.50000
H19C  2    0.374593    0.801036    0.089867    11.00000   -1.50000
AFIX   0
C20   1    0.447844    0.382769    0.197465    11.00000    0.04942    0.03551 =
         0.02761    0.00608    0.01667   -0.00995
C21   1    0.372962    0.483323    0.215766    11.00000    0.04727    0.03874 =
         0.02499    0.01177    0.00764   -0.01119
AFIX 137
H21A  2    0.287938    0.461804    0.158602    11.00000   -1.50000
H21B  2    0.422068    0.554185    0.212271    11.00000   -1.50000
H21C  2    0.361005    0.498264    0.288123    11.00000   -1.50000
AFIX   0
C22   1    0.481589    0.373214    0.091110    11.00000    0.06523    0.04655 =
         0.02984    0.00698    0.02020   -0.01098
AFIX 137
H22A  2    0.401629    0.360541    0.029794    11.00000   -1.50000
H22B  2    0.526286    0.307150    0.076017    11.00000   -1.50000
H22C  2    0.538349    0.445864    0.099770    11.00000   -1.50000
AFIX   0
C23   1    0.363196    0.264180    0.181896    11.00000    0.05442    0.02762 =
         0.03341    0.00359    0.01255   -0.02360
AFIX 137
H23A  2    0.281883    0.250739    0.121750    11.00000   -1.50000
H23B  2    0.343825    0.266315    0.249904    11.00000   -1.50000
H23C  2    0.410414    0.200583    0.164199    11.00000   -1.50000
AFIX   0
C24   1    0.725134    0.342889    0.301527    11.00000    0.06348    0.02052 =
         0.04395    0.00885    0.03023    0.00909
C25   1    0.836841    0.379839    0.411031    11.00000    0.05937    0.03780 =
         0.05719    0.00533    0.02390    0.00624
AFIX 137
H25A  2    0.908491    0.339840    0.401398    11.00000   -1.50000
H25B  2    0.806029    0.358387    0.467070    11.00000   -1.50000
H25C  2    0.867207    0.464841    0.434425    11.00000   -1.50000
AFIX   0
C26   1    0.683714    0.207053    0.262055    11.00000    0.08409    0.02218 =
         0.05579    0.01074    0.02982    0.01484
AFIX 137
H26A  2    0.760911    0.171276    0.265571    11.00000   -1.50000
H26B  2    0.624959    0.181288    0.186144    11.00000   -1.50000
H26C  2    0.639183    0.183040    0.309589    11.00000   -1.50000
AFIX   0
C27   1    0.776980    0.378119    0.217065    11.00000    0.08375    0.02976 =
         0.06542    0.01740    0.05281    0.01861
AFIX 137
H27A  2    0.867527    0.368159    0.230624    11.00000   -1.50000
H27B  2    0.772131    0.460365    0.223226    11.00000   -1.50000
H27C  2    0.724621    0.328487    0.143033    11.00000   -1.50000
PART -1  10.50
AFIX   0
C28   1   -0.074997    0.160885    0.044296    10.50000    0.05274    0.04625 =
         0.06179    0.02008    0.03705    0.01197
AFIX 137
H28A  2   -0.141023    0.158452   -0.023933    10.50000   -1.50000
H28B  2   -0.007754    0.231183    0.067790    10.50000   -1.50000
H28C  2   -0.115564    0.162935    0.101625    10.50000   -1.50000
AFIX  66
C29   1   -0.016111    0.056259    0.025449    10.50000    0.04676    0.03607 =
         0.05812    0.01907    0.02786    0.00511
C30   1    0.088020    0.044609    0.107925    10.50000    0.04945    0.03378 =
         0.05486    0.01637    0.02757   -0.00088
AFIX  43
H30   2    0.119169    0.103140    0.177567    10.50000   -1.20000
AFIX  65
C31   1    0.146573   -0.052682    0.088503    10.50000    0.04921    0.03015 =
         0.05598    0.01902    0.03072    0.00373
AFIX  43
H31   2    0.217742   -0.060644    0.144872    10.50000   -1.20000
AFIX  65
C32   1    0.100997   -0.138322   -0.013394    10.50000    0.05456    0.03175 =
         0.05963    0.01783    0.02591    0.00467
AFIX  43
H32   2    0.141016   -0.204816   -0.026667    10.50000   -1.20000
AFIX  65
C33   1   -0.003133   -0.126673   -0.095870    10.50000    0.05442    0.03669 =
         0.05932    0.01798    0.02395    0.00274
AFIX  43
H33   2   -0.034282   -0.185205   -0.165512    10.50000   -1.20000
AFIX  65
C34   1   -0.061688   -0.029383   -0.076450    10.50000    0.04509    0.03938 =
         0.05420    0.01858    0.02859   -0.00072
AFIX  43
H34   2   -0.132856   -0.021421   -0.132819    10.50000   -1.20000
PART 0
AFIX   0
N1    4    0.641178    0.557432    0.394942    11.00000    0.03819    0.01943 =
         0.02914    0.00527    0.01618   -0.00214
N2    4    0.669777    0.634253    0.256391    11.00000    0.03299    0.02147 =
         0.02637    0.00638    0.01343   -0.00622
P1    5    0.586768    0.410820    0.325657    11.00000    0.04080    0.02115 =
         0.02692    0.00359    0.01509   -0.00515
SI1   6    0.623642    0.558337    0.525967    11.00000    0.02925    0.02365 =
         0.02338    0.00419    0.00787   -0.00274

HKLF 4


REM  scw2739m in P-1
REM wR2 = 0.210967, GooF = S = 1.01859, Restrained GooF = 0.97580 for all data
REM R1 = 0.080977 for 3140 Fo > 4sig(Fo) and 0.160548 for all 5646 data
REM 365 parameters refined using 570 restraints

END

WGHT      0.0737      7.5906

REM Highest difference peak  0.797,  deepest hole -0.735,  1-sigma level  0.130
Q1    1   0.6943  0.2655  0.6017  11.00000  0.05    0.80
Q2    1   0.7228  0.5997  0.6156  11.00000  0.05    0.71
Q3    1   0.7524  0.6892  0.6639  11.00000  0.05    0.71
Q4    1   0.7418  0.5829  0.5525  11.00000  0.05    0.68
Q5    1   0.8950  0.5481  0.6509  11.00000  0.05    0.62
;
_shelx_res_checksum              9153
####################################################################### 
# 
# This file contains crystal structure data downloaded from the 
# Cambridge Structural Database (CSD) hosted by the Cambridge 
# Crystallographic Data Centre (CCDC).
# 
# Full information about CCDC data access policies and citation 
# guidelines are available at http://www.ccdc.cam.ac.uk/access/V1 
# 
# Audit and citation data items may have been added by the CCDC. 
# Please retain this information to preserve the provenance of 
# this file and to allow appropriate attribution of the data. 
# 
#######################################################################

data_scw2689m
_database_code_depnum_ccdc_archive 'CCDC 2266106'
loop_
_audit_author_name
_audit_author_address
'Cheuk-Wai So'
;Nanyang Technological University
Singapore
;
_audit_update_record             
;
2023-05-29 deposited with the CCDC.	2025-01-26 downloaded from the CCDC.
;
_chemical_name_systematic        ?
_chemical_name_common            ?
_chemical_formula_moiety         ?
_chemical_formula_sum            'C27 H40 B Cl I3 N2 P Si'
_chemical_formula_iupac          ?
_chemical_formula_weight         878.63

_chemical_melting_point          ?

_space_group_crystal_system      monoclinic
_space_group_IT_number           14
_space_group_name_H-M_alt        'P 1 21/n 1'
_space_group_name_Hall           '-P 2yn'
loop_
_space_group_symop_operation_xyz
'x, y, z'
'-x+1/2, y+1/2, -z+1/2'
'-x, -y, -z'
'x-1/2, -y-1/2, z-1/2'

_cell_length_a                   9.1943(8)
_cell_length_b                   20.6319(16)
_cell_length_c                   17.5682(14)
_cell_angle_alpha                90
_cell_angle_beta                 98.264(3)
_cell_angle_gamma                90
_cell_volume                     3298.0(5)
_cell_formula_units_Z            4
_cell_measurement_reflns_used    9996
_cell_measurement_theta_min      2.4464
_cell_measurement_theta_max      31.5189
_cell_measurement_temperature    100.(2)

_exptl_crystal_description       prism
_exptl_crystal_colour            colourless
_exptl_crystal_size_max          0.220
_exptl_crystal_size_mid          0.140
_exptl_crystal_size_min          0.120
_exptl_crystal_density_diffrn    1.770
_exptl_crystal_density_meas      ?
_exptl_crystal_density_method    'not measured'
_exptl_crystal_F_000             1704

_exptl_absorpt_coefficient_mu    3.028
_exptl_absorpt_correction_type   Multi-Scan
_exptl_absorpt_process_details   
;
Krause, L., Herbst-Irmer, R., Sheldrick, G. M., Stalke, D. (2015).
"Comparison of silver and molybdenum microfocus X-ray sources for
single-crystal structure determination"
J. Appl. Cryst. 48, 3-10.
doi:10.1107/S1600576714022985
;
_exptl_absorpt_correction_T_min  0.49
_exptl_absorpt_correction_T_max  0.71

_exptl_special_details           
;
;

_diffrn_ambient_temperature      100.(2)

_diffrn_source                   'Incoatec microfocus source'
_diffrn_source_type              'Bruker D8 Quest'
_diffrn_source_power             0.07
_diffrn_source_current           1.4
_diffrn_source_voltage           50

_diffrn_radiation_probe          X-ray
_diffrn_radiation_type           MoK\a
_diffrn_radiation_wavelength     0.71073
_diffrn_radiation_monochromator  'Multilayer Mirror'

_diffrn_measurement_device       'four-circle diffractometer'
_diffrn_measurement_device_type  'Photon II CPAD detector'
_diffrn_measurement_method       'phi and omega scans'

_diffrn_detector_area_resol_mean 7.3910

_diffrn_reflns_number            66149
_diffrn_reflns_av_R_equivalents  0.0586
_diffrn_reflns_av_unetI/netI     0.0428
_diffrn_reflns_theta_min         1.97
_diffrn_reflns_theta_max         31.53
_diffrn_reflns_theta_full        25.24
_diffrn_measured_fraction_theta_max 0.994
_diffrn_measured_fraction_theta_full 0.994
_diffrn_reflns_limit_h_min       -13
_diffrn_reflns_limit_h_max       13
_diffrn_reflns_limit_k_min       -30
_diffrn_reflns_limit_k_max       30
_diffrn_reflns_limit_l_min       -25
_diffrn_reflns_limit_l_max       24

_refine_special_details          
;
;

_reflns_number_total             10942
_reflns_number_gt                9303
_reflns_threshold_expression     'I > 2\s(I)'
_reflns_Friedel_coverage         0.000
_reflns_Friedel_fraction_max     .
_reflns_Friedel_fraction_full    .

_refine_ls_structure_factor_coef Fsqd
_refine_ls_matrix_type           full
_refine_ls_R_factor_all          0.0596
_refine_ls_R_factor_gt           0.0477
_refine_ls_wR_factor_gt          0.1016
_refine_ls_wR_factor_ref         0.1068
_refine_ls_goodness_of_fit_ref   1.188
_refine_ls_restrained_S_all      1.188
_refine_ls_number_reflns         10942
_refine_ls_number_parameters     335
_refine_ls_number_restraints     0
_refine_ls_number_constraints    ?
_refine_ls_hydrogen_treatment    constr
_refine_ls_weighting_scheme      calc
_refine_ls_weighting_details     
'w=1/[\s^2^(Fo^2^)+(0.0162P)^2^+21.6657P] where P=(Fo^2^+2Fc^2^)/3'

_atom_sites_solution_hydrogens   geom
_atom_sites_solution_primary     ?
_atom_sites_solution_secondary   ?

_refine_ls_shift/su_max          0.001
_refine_ls_shift/su_mean         0.000
_refine_diff_density_max         2.042
_refine_diff_density_min         -1.219
_refine_ls_extinction_method     none
_refine_ls_extinction_coef       ?

loop_
_atom_type_symbol
_atom_type_description
_atom_type_scat_dispersion_real
_atom_type_scat_dispersion_imag
_atom_type_scat_source
C C 0.0033 0.0016 'International Tables Vol C Tables 4.2.6.8 and 6.1.1.4'
H H 0.0000 0.0000 'International Tables Vol C Tables 4.2.6.8 and 6.1.1.4'
B B 0.0013 0.0007 'International Tables Vol C Tables 4.2.6.8 and 6.1.1.4'
Cl Cl 0.1484 0.1585 'International Tables Vol C Tables 4.2.6.8 and 6.1.1.4'
I I -0.4742 1.8119 'International Tables Vol C Tables 4.2.6.8 and 6.1.1.4'
N N 0.0061 0.0033 'International Tables Vol C Tables 4.2.6.8 and 6.1.1.4'
P P 0.1023 0.0942 'International Tables Vol C Tables 4.2.6.8 and 6.1.1.4'
Si Si 0.0817 0.0704 'International Tables Vol C Tables 4.2.6.8 and 6.1.1.4'

_computing_data_collection       'APEX4 (Ver 2021.4-0, Bruker AXS Inc., 2021)'
_computing_cell_refinement       'SAINT V8.40B (Bruker AXS LLC, 2019)'
_computing_data_reduction        'SAINT V8.40B (Bruker AXS LLC, 2019)'
_computing_structure_solution    'XT, VERSION 2018/2'
_computing_structure_refinement  'SHELXL-2018/3 (Sheldrick, 2018)'
_computing_molecular_graphics    ?
_computing_publication_material  'APEX4 (Ver 2021.4-0, Bruker AXS Inc., 2021)'

loop_
_atom_site_type_symbol
_atom_site_label
_atom_site_fract_x
_atom_site_fract_y
_atom_site_fract_z
_atom_site_U_iso_or_equiv
_atom_site_adp_type
_atom_site_calc_flag
_atom_site_refinement_flags_adp
_atom_site_refinement_flags_occupancy
_atom_site_refinement_flags_posn
_atom_site_occupancy
_atom_site_disorder_assembly
_atom_site_disorder_group
B B1 0.3352(5) 0.5889(2) 0.1493(3) 0.0134(8) Uani d . . . 1 . .
C C1 0.4100(4) 0.71373(19) 0.3574(2) 0.0131(7) Uani d . . . 1 . .
C C2 0.3400(4) 0.7176(2) 0.4231(3) 0.0162(8) Uani d . . . 1 . .
C C3 0.3442(5) 0.7765(2) 0.4625(3) 0.0205(8) Uani d . . . 1 . .
H H3 0.296730 0.779995 0.506908 0.025000 Uiso calc U . R 1 . .
C C4 0.4161(5) 0.8301(2) 0.4382(3) 0.0236(9) Uani d . . . 1 . .
H H4 0.417557 0.869798 0.465672 0.028000 Uiso calc U . R 1 . .
C C5 0.4857(5) 0.8253(2) 0.3735(3) 0.0216(9) Uani d . . . 1 . .
H H5 0.535398 0.862065 0.357239 0.026000 Uiso calc U . R 1 . .
C C6 0.4845(4) 0.76780(19) 0.3318(3) 0.0153(7) Uani d . . . 1 . .
C C7 0.5660(5) 0.7648(2) 0.2624(3) 0.0169(8) Uani d . . . 1 . .
H H7 0.536458 0.723732 0.234058 0.020000 Uiso calc U . R 1 . .
C C8 0.7331(5) 0.7622(3) 0.2879(3) 0.0284(11) Uani d . . . 1 . .
H H8A 0.763816 0.800092 0.319974 0.043000 Uiso calc U . R 1 . .
H H8B 0.783671 0.762471 0.242473 0.043000 Uiso calc U . R 1 . .
H H8C 0.758388 0.722582 0.317590 0.043000 Uiso calc U . R 1 . .
C C9 0.5259(5) 0.8213(2) 0.2071(3) 0.0235(9) Uani d . . . 1 . .
H H9A 0.419810 0.820857 0.189361 0.035000 Uiso calc U . R 1 . .
H H9B 0.578896 0.816901 0.162758 0.035000 Uiso calc U . R 1 . .
H H9C 0.553190 0.862223 0.233541 0.035000 Uiso calc U . R 1 . .
C C10 0.2605(5) 0.6610(2) 0.4542(3) 0.0172(8) Uani d . . . 1 . .
H H10 0.274172 0.622041 0.422128 0.021000 Uiso calc U . R 1 . .
C C11 0.3236(6) 0.6451(3) 0.5379(3) 0.0256(10) Uani d . . . 1 . .
H H11A 0.427460 0.633313 0.540766 0.038000 Uiso calc U . R 1 . .
H H11B 0.269065 0.608756 0.555987 0.038000 Uiso calc U . R 1 . .
H H11C 0.314407 0.683122 0.570314 0.038000 Uiso calc U . R 1 . .
C C12 0.0960(5) 0.6745(3) 0.4477(3) 0.0274(10) Uani d . . . 1 . .
H H12A 0.079229 0.710449 0.481852 0.041000 Uiso calc U . R 1 . .
H H12B 0.045399 0.635691 0.462487 0.041000 Uiso calc U . R 1 . .
H H12C 0.057644 0.686100 0.394466 0.041000 Uiso calc U . R 1 . .
C C13 0.5143(4) 0.60557(19) 0.3357(2) 0.0122(7) Uani d . . . 1 . .
C C14 0.6025(4) 0.6051(2) 0.4146(2) 0.0145(7) Uani d . . . 1 . .
C C15 0.6709(5) 0.6588(2) 0.4537(3) 0.0168(8) Uani d . . . 1 . .
H H15 0.657781 0.700734 0.431554 0.020000 Uiso calc U . R 1 . .
C C16 0.7578(5) 0.6510(2) 0.5246(3) 0.0180(8) Uani d . . . 1 . .
H H16 0.803352 0.687787 0.550417 0.022000 Uiso calc U . R 1 . .
C C17 0.7788(5) 0.5905(2) 0.5582(3) 0.0219(9) Uani d . . . 1 . .
H H17 0.839708 0.585568 0.606364 0.026000 Uiso calc U . R 1 . .
C C18 0.7099(6) 0.5368(2) 0.5208(3) 0.0273(11) Uani d . . . 1 . .
H H18 0.721775 0.495101 0.543752 0.033000 Uiso calc U . R 1 . .
C C19 0.6241(6) 0.5445(2) 0.4500(3) 0.0223(9) Uani d . . . 1 . .
H H19 0.578483 0.507493 0.424684 0.027000 Uiso calc U . R 1 . .
C C20 0.6773(4) 0.5406(2) 0.1665(3) 0.0164(8) Uani d . . . 1 . .
C C21 0.7399(5) 0.6084(2) 0.1891(3) 0.0208(9) Uani d . . . 1 . .
H H21A 0.832065 0.614617 0.168129 0.031000 Uiso calc U . R 1 . .
H H21B 0.758388 0.612061 0.245247 0.031000 Uiso calc U . R 1 . .
H H21C 0.668849 0.641550 0.168170 0.031000 Uiso calc U . R 1 . .
C C22 0.7915(5) 0.4912(2) 0.2032(3) 0.0217(9) Uani d . . . 1 . .
H H22A 0.761654 0.447518 0.185337 0.033000 Uiso calc U . R 1 . .
H H22B 0.797990 0.493158 0.259280 0.033000 Uiso calc U . R 1 . .
H H22C 0.887562 0.501387 0.188222 0.033000 Uiso calc U . R 1 . .
C C23 0.6567(5) 0.5317(2) 0.0793(3) 0.0238(9) Uani d . . . 1 . .
H H23A 0.747902 0.543217 0.059722 0.036000 Uiso calc U . R 1 . .
H H23B 0.576873 0.559746 0.055513 0.036000 Uiso calc U . R 1 . .
H H23C 0.632154 0.486350 0.066639 0.036000 Uiso calc U . R 1 . .
C C24 0.4448(5) 0.44498(19) 0.2137(3) 0.0157(7) Uani d . . . 1 . .
C C25 0.5546(6) 0.4104(2) 0.2753(3) 0.0225(9) Uani d . . . 1 . .
H H25A 0.576139 0.438374 0.320589 0.034000 Uiso calc U . R 1 . .
H H25B 0.645677 0.401331 0.254347 0.034000 Uiso calc U . R 1 . .
H H25C 0.511563 0.369644 0.289957 0.034000 Uiso calc U . R 1 . .
C C26 0.2964(5) 0.4422(2) 0.2435(3) 0.0212(9) Uani d . . . 1 . .
H H26A 0.222044 0.464655 0.207366 0.032000 Uiso calc U . R 1 . .
H H26B 0.304905 0.463282 0.293933 0.032000 Uiso calc U . R 1 . .
H H26C 0.267259 0.396852 0.248306 0.032000 Uiso calc U . R 1 . .
C C27 0.4363(5) 0.4094(2) 0.1366(3) 0.0189(8) Uani d . . . 1 . .
H H27A 0.401094 0.365088 0.142248 0.028000 Uiso calc U . R 1 . .
H H27B 0.534161 0.408097 0.120680 0.028000 Uiso calc U . R 1 . .
H H27C 0.368319 0.432305 0.097610 0.028000 Uiso calc U . R 1 . .
Cl Cl1 0.12036(11) 0.57700(5) 0.29076(6) 0.01830(19) Uani d . . . 1 . .
I I1 0.12515(3) 0.73298(2) 0.20472(2) 0.02116(7) Uani d . . . 1 . .
I I2 0.14100(3) 0.54121(2) 0.07938(2) 0.01817(6) Uani d . . . 1 . .
I I3 0.40366(3) 0.66749(2) 0.07220(2) 0.02066(7) Uani d . . . 1 . .
N N1 0.4113(3) 0.65381(15) 0.31416(19) 0.0109(6) Uani d . . . 1 . .
N N2 0.5374(4) 0.55569(17) 0.2940(2) 0.0141(6) Uani d . . . 1 . .
P P1 0.49629(11) 0.53282(5) 0.20364(6) 0.01181(18) Uani d . . . 1 . .
Si Si1 0.26509(12) 0.63442(5) 0.23911(7) 0.0123(2) Uani d . . . 1 . .

loop_
_atom_site_aniso_label
_atom_site_aniso_U_11
_atom_site_aniso_U_22
_atom_site_aniso_U_33
_atom_site_aniso_U_12
_atom_site_aniso_U_13
_atom_site_aniso_U_23
B1 0.0113(18) 0.0153(19) 0.014(2) -0.0006(14) 0.0041(15) 0.0006(15)
C1 0.0101(16) 0.0124(16) 0.0164(19) 0.0009(12) 0.0007(13) -0.0032(14)
C2 0.0132(17) 0.0197(19) 0.016(2) 0.0016(14) 0.0038(15) -0.0008(15)
C3 0.022(2) 0.022(2) 0.017(2) 0.0018(16) 0.0009(16) -0.0053(16)
C4 0.026(2) 0.018(2) 0.025(2) 0.0009(16) -0.0015(18) -0.0070(17)
C5 0.023(2) 0.0144(18) 0.026(2) -0.0031(15) -0.0011(18) -0.0028(16)
C6 0.0141(17) 0.0136(17) 0.017(2) 0.0012(13) -0.0004(14) 0.0003(14)
C7 0.0139(17) 0.0183(19) 0.019(2) -0.0031(14) 0.0038(15) 0.0017(15)
C8 0.018(2) 0.028(2) 0.040(3) -0.0010(17) 0.006(2) 0.006(2)
C9 0.022(2) 0.026(2) 0.022(2) -0.0030(17) 0.0024(18) 0.0031(18)
C10 0.0169(18) 0.0206(19) 0.016(2) 0.0026(14) 0.0086(15) 0.0002(15)
C11 0.034(3) 0.032(2) 0.013(2) -0.002(2) 0.0110(18) 0.0035(18)
C12 0.021(2) 0.035(3) 0.029(3) 0.0013(18) 0.0107(19) -0.002(2)
C13 0.0095(15) 0.0138(17) 0.0137(18) -0.0016(12) 0.0028(13) 0.0004(13)
C14 0.0125(17) 0.0167(18) 0.0144(19) -0.0010(13) 0.0022(14) 0.0009(14)
C15 0.0157(18) 0.0173(18) 0.017(2) -0.0008(14) 0.0009(15) 0.0003(15)
C16 0.0190(19) 0.0192(19) 0.0152(19) -0.0037(15) 0.0011(15) -0.0045(15)
C17 0.022(2) 0.026(2) 0.015(2) -0.0043(17) -0.0037(16) 0.0031(17)
C18 0.040(3) 0.020(2) 0.017(2) -0.0032(19) -0.009(2) 0.0042(17)
C19 0.034(2) 0.0163(19) 0.015(2) -0.0028(17) -0.0011(18) 0.0009(15)
C20 0.0106(16) 0.0178(18) 0.021(2) 0.0008(13) 0.0036(14) -0.0023(15)
C21 0.0125(18) 0.021(2) 0.030(2) -0.0012(14) 0.0067(17) -0.0019(17)
C22 0.0135(18) 0.024(2) 0.027(2) 0.0036(15) 0.0015(17) -0.0029(18)
C23 0.022(2) 0.027(2) 0.025(2) 0.0018(17) 0.0122(18) -0.0032(18)
C24 0.0164(18) 0.0133(17) 0.017(2) 0.0005(13) 0.0018(15) -0.0013(14)
C25 0.031(2) 0.0141(19) 0.021(2) 0.0005(16) -0.0016(18) 0.0022(16)
C26 0.023(2) 0.0169(19) 0.026(2) -0.0012(15) 0.0097(18) 0.0032(17)
C27 0.020(2) 0.0181(19) 0.018(2) -0.0008(15) 0.0028(16) -0.0045(16)
Cl1 0.0171(4) 0.0195(4) 0.0183(5) -0.0052(3) 0.0025(4) -0.0029(4)
I1 0.01633(12) 0.01883(13) 0.02743(16) 0.00553(10) 0.00011(11) -0.00131(11)
I2 0.01352(11) 0.02367(13) 0.01624(13) 0.00084(9) -0.00154(9) -0.00515(10)
I3 0.02291(14) 0.02041(13) 0.01950(14) 0.00199(10) 0.00585(10) 0.00644(10)
N1 0.0095(13) 0.0108(14) 0.0120(15) 0.0015(10) 0.0000(11) -0.0023(11)
N2 0.0140(15) 0.0162(15) 0.0121(16) 0.0013(12) 0.0019(12) 0.0003(12)
P1 0.0105(4) 0.0138(4) 0.0113(5) 0.0005(3) 0.0020(3) -0.0008(3)
Si1 0.0089(4) 0.0140(5) 0.0138(5) 0.0008(4) 0.0015(4) -0.0004(4)

_geom_special_details            
;

All esds (except the esd in the dihedral angle between two l.s. planes)
are estimated using the full covariance matrix.  The cell esds are taken
into account individually in the estimation of esds in distances, angles
and torsion angles; correlations between esds in cell parameters are only
used when they are defined by crystal symmetry.  An approximate (isotropic)
treatment of cell esds is used for estimating esds involving l.s. planes.
;

loop_
_geom_bond_atom_site_label_1
_geom_bond_atom_site_label_2
_geom_bond_site_symmetry_2
_geom_bond_distance
_geom_bond_publ_flag
B1 P1 . 2.009(5) ?
B1 Si1 . 2.021(5) ?
B1 I2 . 2.243(5) ?
B1 I3 . 2.260(5) ?
C1 C2 . 1.401(6) ?
C1 C6 . 1.416(6) ?
C1 N1 . 1.452(5) ?
C2 C3 . 1.398(6) ?
C2 C10 . 1.520(6) ?
C3 C4 . 1.386(7) ?
C4 C5 . 1.385(7) ?
C5 C6 . 1.394(6) ?
C6 C7 . 1.521(6) ?
C7 C9 . 1.529(6) ?
C7 C8 . 1.539(6) ?
C10 C12 . 1.526(6) ?
C10 C11 . 1.536(7) ?
C13 N2 . 1.298(5) ?
C13 N1 . 1.388(5) ?
C13 C14 . 1.503(6) ?
C14 C19 . 1.398(6) ?
C14 C15 . 1.404(6) ?
C15 C16 . 1.389(6) ?
C16 C17 . 1.382(6) ?
C17 C18 . 1.394(7) ?
C18 C19 . 1.382(6) ?
C20 C23 . 1.528(7) ?
C20 C22 . 1.536(6) ?
C20 C21 . 1.542(6) ?
C20 P1 . 1.880(4) ?
C24 C26 . 1.532(6) ?
C24 C27 . 1.532(6) ?
C24 C25 . 1.544(6) ?
C24 P1 . 1.888(4) ?
Cl1 Si1 . 2.0845(15) ?
I1 Si1 . 2.4356(11) ?
N1 Si1 . 1.787(3) ?
N2 P1 . 1.648(4) ?

loop_
_geom_angle_atom_site_label_1
_geom_angle_atom_site_label_2
_geom_angle_atom_site_label_3
_geom_angle_site_symmetry_1
_geom_angle_site_symmetry_3
_geom_angle
_geom_angle_publ_flag
P1 B1 Si1 . . 101.1(2) ?
P1 B1 I2 . . 118.8(2) ?
Si1 B1 I2 . . 108.25(19) ?
P1 B1 I3 . . 116.6(2) ?
Si1 B1 I3 . . 106.4(2) ?
I2 B1 I3 . . 104.77(19) ?
C2 C1 C6 . . 121.2(4) ?
C2 C1 N1 . . 121.2(4) ?
C6 C1 N1 . . 117.6(4) ?
C3 C2 C1 . . 118.3(4) ?
C3 C2 C10 . . 118.1(4) ?
C1 C2 C10 . . 123.7(4) ?
C4 C3 C2 . . 121.5(4) ?
C5 C4 C3 . . 119.5(4) ?
C4 C5 C6 . . 121.4(4) ?
C5 C6 C1 . . 118.2(4) ?
C5 C6 C7 . . 119.2(4) ?
C1 C6 C7 . . 122.6(4) ?
C6 C7 C9 . . 112.1(4) ?
C6 C7 C8 . . 110.8(4) ?
C9 C7 C8 . . 110.5(4) ?
C2 C10 C12 . . 110.8(4) ?
C2 C10 C11 . . 111.9(4) ?
C12 C10 C11 . . 110.2(4) ?
N2 C13 N1 . . 125.1(4) ?
N2 C13 C14 . . 113.9(3) ?
N1 C13 C14 . . 120.8(3) ?
C19 C14 C15 . . 117.6(4) ?
C19 C14 C13 . . 116.1(4) ?
C15 C14 C13 . . 126.3(4) ?
C16 C15 C14 . . 120.5(4) ?
C17 C16 C15 . . 121.0(4) ?
C16 C17 C18 . . 119.3(4) ?
C19 C18 C17 . . 119.7(4) ?
C18 C19 C14 . . 121.9(4) ?
C23 C20 C22 . . 108.6(4) ?
C23 C20 C21 . . 110.8(4) ?
C22 C20 C21 . . 106.7(3) ?
C23 C20 P1 . . 110.4(3) ?
C22 C20 P1 . . 112.6(3) ?
C21 C20 P1 . . 107.7(3) ?
C26 C24 C27 . . 110.5(4) ?
C26 C24 C25 . . 105.5(4) ?
C27 C24 C25 . . 110.1(4) ?
C26 C24 P1 . . 108.4(3) ?
C27 C24 P1 . . 111.0(3) ?
C25 C24 P1 . . 111.2(3) ?
C13 N1 C1 . . 121.6(3) ?
C13 N1 Si1 . . 116.8(3) ?
C1 N1 Si1 . . 121.0(3) ?
C13 N2 P1 . . 137.5(3) ?
N2 P1 C20 . . 102.60(19) ?
N2 P1 C24 . . 102.17(19) ?
C20 P1 C24 . . 111.13(19) ?
N2 P1 B1 . . 110.17(19) ?
C20 P1 B1 . . 114.52(19) ?
C24 P1 B1 . . 114.80(19) ?
N1 Si1 B1 . . 112.94(17) ?
N1 Si1 Cl1 . . 105.39(13) ?
B1 Si1 Cl1 . . 111.77(14) ?
N1 Si1 I1 . . 108.09(11) ?
B1 Si1 I1 . . 114.28(14) ?
Cl1 Si1 I1 . . 103.59(5) ?

_shelx_res_file                  
;

TITL scw2689m in P2(1)/n
    scw2689m.res
    created by SHELXL-2018/3 at 14:23:54 on 31-Oct-2022
CELL 0.71073   9.19430  20.63190  17.56820  90.0000  98.2644  90.0000
ZERR    4.00   0.00080   0.00160   0.00140   0.0000   0.0033   0.0000
LATT 1
SYMM 1/2-X, 1/2+Y, 1/2-Z
SFAC C  H  B  Cl I  N  P  Si
UNIT 108 160 4 4 12 8 4 4
LIST 4
L.S. 10
BOND
acta
omit -1 0 1
omit 1 0 1
omit 4   1   6
omit 4   2   5
omit -6   2   2
omit 4   0   2
omit -6   1   4
omit 5   2   2
omit 2   2  12
FMAP 2
PLAN 5
SIZE 0.12 0.14 0.22
TEMP -173.0
WGHT    0.016200   21.665699
FVAR       0.06439
B1    3    0.335223    0.588855    0.149277    11.00000    0.01125    0.01527 =
         0.01449    0.00063    0.00414   -0.00061
C1    1    0.410023    0.713727    0.357440    11.00000    0.01010    0.01241 =
         0.01638   -0.00320    0.00072    0.00087
C2    1    0.340004    0.717557    0.423082    11.00000    0.01317    0.01966 =
         0.01624   -0.00075    0.00382    0.00164
C3    1    0.344195    0.776541    0.462486    11.00000    0.02241    0.02171 =
         0.01674   -0.00531    0.00091    0.00178
AFIX  43
H3    2    0.296730    0.779995    0.506908    11.00000   -1.20000
AFIX   0
C4    1    0.416065    0.830096    0.438182    11.00000    0.02605    0.01837 =
         0.02497   -0.00698   -0.00150    0.00094
AFIX  43
H4    2    0.417557    0.869798    0.465672    11.00000   -1.20000
AFIX   0
C5    1    0.485716    0.825329    0.373519    11.00000    0.02305    0.01439 =
         0.02609   -0.00279   -0.00107   -0.00306
AFIX  43
H5    2    0.535398    0.862065    0.357239    11.00000   -1.20000
AFIX   0
C6    1    0.484476    0.767802    0.331832    11.00000    0.01408    0.01363 =
         0.01726    0.00028   -0.00044    0.00115
C7    1    0.565977    0.764764    0.262435    11.00000    0.01394    0.01830 =
         0.01875    0.00171    0.00380   -0.00306
AFIX  13
H7    2    0.536458    0.723732    0.234058    11.00000   -1.20000
AFIX   0
C8    1    0.733137    0.762249    0.287933    11.00000    0.01775    0.02817 =
         0.03965    0.00599    0.00558   -0.00103
AFIX 137
H8A   2    0.763816    0.800092    0.319974    11.00000   -1.50000
H8B   2    0.783671    0.762471    0.242473    11.00000   -1.50000
H8C   2    0.758388    0.722582    0.317590    11.00000   -1.50000
AFIX   0
C9    1    0.525868    0.821258    0.207052    11.00000    0.02239    0.02555 =
         0.02231    0.00307    0.00241   -0.00296
AFIX 137
H9A   2    0.419810    0.820857    0.189361    11.00000   -1.50000
H9B   2    0.578896    0.816901    0.162758    11.00000   -1.50000
H9C   2    0.553190    0.862223    0.233541    11.00000   -1.50000
AFIX   0
C10   1    0.260512    0.660983    0.454243    11.00000    0.01689    0.02059 =
         0.01585    0.00021    0.00865    0.00264
AFIX  13
H10   2    0.274172    0.622041    0.422128    11.00000   -1.20000
AFIX   0
C11   1    0.323565    0.645108    0.537894    11.00000    0.03434    0.03164 =
         0.01296    0.00352    0.01097   -0.00186
AFIX 137
H11A  2    0.427460    0.633313    0.540766    11.00000   -1.50000
H11B  2    0.269065    0.608756    0.555987    11.00000   -1.50000
H11C  2    0.314407    0.683122    0.570314    11.00000   -1.50000
AFIX   0
C12   1    0.095972    0.674517    0.447675    11.00000    0.02061    0.03498 =
         0.02875   -0.00240    0.01070    0.00129
AFIX 137
H12A  2    0.079229    0.710449    0.481852    11.00000   -1.50000
H12B  2    0.045399    0.635691    0.462487    11.00000   -1.50000
H12C  2    0.057644    0.686100    0.394466    11.00000   -1.50000
AFIX   0
C13   1    0.514284    0.605566    0.335673    11.00000    0.00951    0.01375 =
         0.01368    0.00044    0.00284   -0.00165
C14   1    0.602478    0.605107    0.414613    11.00000    0.01252    0.01666 =
         0.01436    0.00091    0.00224   -0.00102
C15   1    0.670944    0.658773    0.453740    11.00000    0.01570    0.01733 =
         0.01692    0.00029    0.00088   -0.00082
AFIX  43
H15   2    0.657781    0.700734    0.431554    11.00000   -1.20000
AFIX   0
C16   1    0.757768    0.650995    0.524630    11.00000    0.01903    0.01925 =
         0.01525   -0.00451    0.00109   -0.00367
AFIX  43
H16   2    0.803352    0.687787    0.550417    11.00000   -1.20000
AFIX   0
C17   1    0.778844    0.590494    0.558232    11.00000    0.02227    0.02625 =
         0.01541    0.00310   -0.00368   -0.00428
AFIX  43
H17   2    0.839708    0.585568    0.606364    11.00000   -1.20000
AFIX   0
C18   1    0.709874    0.536798    0.520761    11.00000    0.04048    0.02029 =
         0.01739    0.00425   -0.00880   -0.00316
AFIX  43
H18   2    0.721775    0.495101    0.543752    11.00000   -1.20000
AFIX   0
C19   1    0.624090    0.544481    0.450006    11.00000    0.03441    0.01630 =
         0.01474    0.00091   -0.00115   -0.00283
AFIX  43
H19   2    0.578483    0.507493    0.424684    11.00000   -1.20000
AFIX   0
C20   1    0.677317    0.540594    0.166525    11.00000    0.01062    0.01780 =
         0.02103   -0.00226    0.00358    0.00076
C21   1    0.739854    0.608383    0.189073    11.00000    0.01246    0.02062 =
         0.03036   -0.00192    0.00666   -0.00117
AFIX 137
H21A  2    0.832065    0.614617    0.168129    11.00000   -1.50000
H21B  2    0.758388    0.612061    0.245247    11.00000   -1.50000
H21C  2    0.668849    0.641550    0.168170    11.00000   -1.50000
AFIX   0
C22   1    0.791465    0.491192    0.203157    11.00000    0.01353    0.02390 =
         0.02737   -0.00287    0.00154    0.00363
AFIX 137
H22A  2    0.761654    0.447518    0.185337    11.00000   -1.50000
H22B  2    0.797990    0.493158    0.259280    11.00000   -1.50000
H22C  2    0.887562    0.501387    0.188222    11.00000   -1.50000
AFIX   0
C23   1    0.656714    0.531677    0.079274    11.00000    0.02240    0.02702 =
         0.02465   -0.00323    0.01216    0.00184
AFIX 137
H23A  2    0.747902    0.543217    0.059722    11.00000   -1.50000
H23B  2    0.576873    0.559746    0.055513    11.00000   -1.50000
H23C  2    0.632154    0.486350    0.066639    11.00000   -1.50000
AFIX   0
C24   1    0.444834    0.444985    0.213669    11.00000    0.01644    0.01332 =
         0.01710   -0.00131    0.00180    0.00048
C25   1    0.554573    0.410428    0.275265    11.00000    0.03092    0.01412 =
         0.02103    0.00218   -0.00162    0.00053
AFIX 137
H25A  2    0.576139    0.438374    0.320589    11.00000   -1.50000
H25B  2    0.645677    0.401331    0.254347    11.00000   -1.50000
H25C  2    0.511563    0.369644    0.289957    11.00000   -1.50000
AFIX   0
C26   1    0.296392    0.442192    0.243506    11.00000    0.02262    0.01690 =
         0.02579    0.00315    0.00972   -0.00118
AFIX 137
H26A  2    0.222044    0.464655    0.207366    11.00000   -1.50000
H26B  2    0.304905    0.463282    0.293933    11.00000   -1.50000
H26C  2    0.267259    0.396852    0.248306    11.00000   -1.50000
AFIX   0
C27   1    0.436337    0.409415    0.136610    11.00000    0.02027    0.01809 =
         0.01835   -0.00448    0.00277   -0.00084
AFIX 137
H27A  2    0.401094    0.365088    0.142248    11.00000   -1.50000
H27B  2    0.534161    0.408097    0.120680    11.00000   -1.50000
H27C  2    0.368319    0.432305    0.097610    11.00000   -1.50000
AFIX   0
CL1   4    0.120360    0.576999    0.290764    11.00000    0.01706    0.01953 =
         0.01829   -0.00290    0.00246   -0.00517
I1    5    0.125149    0.732982    0.204716    11.00000    0.01633    0.01883 =
         0.02743   -0.00131    0.00011    0.00553
I2    5    0.140997    0.541208    0.079382    11.00000    0.01352    0.02367 =
         0.01624   -0.00515   -0.00154    0.00084
I3    5    0.403658    0.667492    0.072200    11.00000    0.02291    0.02041 =
         0.01950    0.00644    0.00585    0.00199
N1    6    0.411266    0.653810    0.314156    11.00000    0.00952    0.01085 =
         0.01196   -0.00233   -0.00002    0.00153
N2    6    0.537397    0.555686    0.294048    11.00000    0.01396    0.01621 =
         0.01208    0.00030    0.00186    0.00126
P1    7    0.496285    0.532824    0.203643    11.00000    0.01051    0.01377 =
         0.01129   -0.00077    0.00204    0.00050
SI1   8    0.265092    0.634424    0.239112    11.00000    0.00892    0.01404 =
         0.01384   -0.00042    0.00152    0.00077
HKLF 4


REM  scw2689m in P2(1)/n
REM wR2 = 0.106765, GooF = S = 1.18794, Restrained GooF = 1.18794 for all data
REM R1 = 0.047680 for 9303 Fo > 4sig(Fo) and 0.059582 for all 10942 data
REM 335 parameters refined using 0 restraints

END

WGHT      0.0164     21.5915

REM Highest difference peak  2.042,  deepest hole -1.219,  1-sigma level  0.187
Q1    1   0.0551  0.5745  0.3081  11.00000  0.05    2.04
Q2    1   0.1390  0.5812  0.0797  11.00000  0.05    1.86
Q3    1   0.1213  0.7762  0.2013  11.00000  0.05    1.48
Q4    1   0.4052  0.7116  0.0773  11.00000  0.05    1.40
Q5    1   0.1230  0.6881  0.1991  11.00000  0.05    1.36
;
_shelx_res_checksum              35982
####################################################################### 
# 
# This file contains crystal structure data downloaded from the 
# Cambridge Structural Database (CSD) hosted by the Cambridge 
# Crystallographic Data Centre (CCDC).
# 
# Full information about CCDC data access policies and citation 
# guidelines are available at http://www.ccdc.cam.ac.uk/access/V1 
# 
# Audit and citation data items may have been added by the CCDC. 
# Please retain this information to preserve the provenance of 
# this file and to allow appropriate attribution of the data. 
# 
#######################################################################

data_scw3230c
_database_code_depnum_ccdc_archive 'CCDC 2380825'
loop_
_audit_author_name
_audit_author_address
'Cheuk-Wai So'
;Nanyang Technological University
Singapore
;
_audit_update_record             
;
2024-08-30 deposited with the CCDC.	2025-01-26 downloaded from the CCDC.
;
_chemical_name_systematic        ?
_chemical_name_common            ?
_chemical_formula_moiety         ?
_chemical_formula_sum            'C31 H48 B Cl3 N2 O P Si'
_chemical_formula_iupac          ?
_chemical_formula_weight         640.93
_chemical_absolute_configuration ?

_chemical_melting_point          ?

_space_group_crystal_system      orthorhombic
_space_group_IT_number           19
_space_group_name_H-M_alt        'P 21 21 21'
_space_group_name_Hall           'P 2ac 2ab'
loop_
_space_group_symop_operation_xyz
'x, y, z'
'-x+1/2, -y, z+1/2'
'-x, y+1/2, -z+1/2'
'x+1/2, -y+1/2, -z'

_cell_length_a                   11.1528(2)
_cell_length_b                   22.0855(5)
_cell_length_c                   27.2759(7)
_cell_angle_alpha                90
_cell_angle_beta                 90
_cell_angle_gamma                90
_cell_volume                     6718.5(3)
_cell_formula_units_Z            8
_cell_measurement_reflns_used    9934
_cell_measurement_theta_min      2.5743
_cell_measurement_theta_max      68.3684
_cell_measurement_temperature    100.(2)

_exptl_crystal_description       needle
_exptl_crystal_colour            colourless
_exptl_crystal_size_max          0.120
_exptl_crystal_size_mid          0.010
_exptl_crystal_size_min          0.005
_exptl_crystal_density_diffrn    1.267
_exptl_crystal_density_meas      ?
_exptl_crystal_density_method    'not measured'
_exptl_crystal_F_000             2728

_exptl_absorpt_coefficient_mu    3.463
_exptl_absorpt_correction_type   Multi-Scan
_exptl_absorpt_process_details   
;
Krause, L., Herbst-Irmer, R., Sheldrick, G. M., Stalke, D. (2015).
"Comparison of silver and molybdenum microfocus X-ray sources for
single-crystal structure determination"
J. Appl. Cryst. 48, 3-10.
doi:10.1107/S1600576714022985
;
_exptl_absorpt_correction_T_min  0.62
_exptl_absorpt_correction_T_max  0.98

_exptl_special_details           
;
;

_diffrn_ambient_temperature      100.(2)

_diffrn_source                   'Incoatec Microfocus Diamond 2'
_diffrn_source_type              'Bruker D8 Quest'
_diffrn_source_power             0.05
_diffrn_source_current           1.0
_diffrn_source_voltage           50

_diffrn_radiation_probe          X-ray
_diffrn_radiation_type           CuK\a
_diffrn_radiation_wavelength     1.54178
_diffrn_radiation_monochromator  'Multilayer Mirror'

_diffrn_measurement_device       'PHOTON 3'
_diffrn_measurement_device_type  'CCD area detector'
_diffrn_measurement_method       'phi and omega scans'

_diffrn_detector_area_resol_mean 7.3910

_diffrn_reflns_number            57694
_diffrn_reflns_av_R_equivalents  0.0900
_diffrn_reflns_av_unetI/netI     0.0652
_diffrn_reflns_theta_min         2.57
_diffrn_reflns_theta_max         68.36
_diffrn_reflns_theta_full        67.68
_diffrn_measured_fraction_theta_max 0.998
_diffrn_measured_fraction_theta_full 0.998
_diffrn_reflns_limit_h_min       -13
_diffrn_reflns_limit_h_max       13
_diffrn_reflns_limit_k_min       -26
_diffrn_reflns_limit_k_max       25
_diffrn_reflns_limit_l_min       -32
_diffrn_reflns_limit_l_max       32

_refine_special_details          
;
;

_reflns_number_total             12255
_reflns_number_gt                10774
_reflns_threshold_expression     'I > 2\s(I)'
_reflns_Friedel_coverage         0.803
_reflns_Friedel_fraction_max     0.987
_reflns_Friedel_fraction_full    0.991

_refine_ls_structure_factor_coef Fsqd
_refine_ls_matrix_type           full
_refine_ls_R_factor_all          0.0499
_refine_ls_R_factor_gt           0.0402
_refine_ls_wR_factor_gt          0.0906
_refine_ls_wR_factor_ref         0.0950
_refine_ls_goodness_of_fit_ref   1.029
_refine_ls_restrained_S_all      1.026
_refine_ls_number_reflns         12255
_refine_ls_number_parameters     787
_refine_ls_number_restraints     230
_refine_ls_number_constraints    ?
_refine_ls_hydrogen_treatment    constr
_refine_ls_weighting_scheme      calc
_refine_ls_weighting_details     
'w=1/[\s^2^(Fo^2^)+(0.0441P)^2^+0.0646P] where P=(Fo^2^+2Fc^2^)/3'

_atom_sites_solution_hydrogens   geom
_atom_sites_solution_primary     dual
_atom_sites_solution_secondary   ?

_refine_ls_shift/su_max          0.001
_refine_ls_shift/su_mean         0.000
_refine_diff_density_max         0.540
_refine_diff_density_min         -0.278
_refine_ls_extinction_method     none
_refine_ls_extinction_coef       ?
_refine_ls_abs_structure_details 
;

Flack x determined using 4258 quotients [(I+)-(I-)]/[(I+)+(I-)]
(Parsons, Flack and Wagner, Acta Cryst. B69 (2013) 249-259).
;
_refine_ls_abs_structure_Flack   0.020(8)

loop_
_atom_type_symbol
_atom_type_description
_atom_type_scat_dispersion_real
_atom_type_scat_dispersion_imag
_atom_type_scat_source
C C 0.0181 0.0091 'International Tables Vol C Tables 4.2.6.8 and 6.1.1.4'
H H 0.0000 0.0000 'International Tables Vol C Tables 4.2.6.8 and 6.1.1.4'
B B 0.0090 0.0039 'International Tables Vol C Tables 4.2.6.8 and 6.1.1.4'
Cl Cl 0.3639 0.7018 'International Tables Vol C Tables 4.2.6.8 and 6.1.1.4'
N N 0.0311 0.0180 'International Tables Vol C Tables 4.2.6.8 and 6.1.1.4'
P P 0.2955 0.4335 'International Tables Vol C Tables 4.2.6.8 and 6.1.1.4'
Si Si 0.2541 0.3302 'International Tables Vol C Tables 4.2.6.8 and 6.1.1.4'
O O 0.0492 0.0322 'International Tables Vol C Tables 4.2.6.8 and 6.1.1.4'

_computing_data_collection       'APEX5 (Bruker AXS Inc., 2023)'
_computing_cell_refinement       'SAINT V8.40B (Bruker AXS LLC, 2019)'
_computing_data_reduction        'SAINT V8.40B (Bruker AXS LLC, 2019)'
_computing_structure_solution    'XT, VERSION 2018/2'
_computing_structure_refinement  'SHELXL-2019/1 (Sheldrick, 2019)'
_computing_molecular_graphics    'shelXle (C.B. Huebschle, rev 1503)'
_computing_publication_material  'APEX5 (Bruker AXS Inc., 2023)'

loop_
_atom_site_type_symbol
_atom_site_label
_atom_site_fract_x
_atom_site_fract_y
_atom_site_fract_z
_atom_site_U_iso_or_equiv
_atom_site_adp_type
_atom_site_calc_flag
_atom_site_refinement_flags_adp
_atom_site_refinement_flags_occupancy
_atom_site_refinement_flags_posn
_atom_site_occupancy
_atom_site_disorder_assembly
_atom_site_disorder_group
C C1 0.5785(4) 0.54356(19) 0.47739(17) 0.0205(9) Uani d . . . 1.000000 . .
C C2 0.5903(4) 0.57951(19) 0.43498(18) 0.0247(10) Uani d . . . 1.000000 . .
C C3 0.6979(4) 0.5768(2) 0.40935(19) 0.0317(11) Uani d . . . 1.000000 . .
H H3 0.707948 0.600881 0.380799 0.038000 Uiso calc U . R 1.000000 . .
C C4 0.7909(4) 0.5396(2) 0.4246(2) 0.0338(12) Uani d . . . 1.000000 . .
H H4 0.864010 0.538608 0.406729 0.041000 Uiso calc U . R 1.000000 . .
C C5 0.7766(4) 0.5039(2) 0.46579(19) 0.0288(11) Uani d . . . 1.000000 . .
H H5 0.840167 0.478026 0.475608 0.035000 Uiso calc U . R 1.000000 . .
C C6 0.6715(4) 0.50501(19) 0.49333(18) 0.0223(9) Uani d . . . 1.000000 . .
C C7 0.6664(4) 0.4653(2) 0.53846(18) 0.0261(10) Uani d . . . 1.000000 . .
H H7 0.586393 0.471205 0.554325 0.031000 Uiso calc U . R 1.000000 . .
C C8 0.6792(4) 0.3978(2) 0.5253(2) 0.0310(12) Uani d . . . 1.000000 . .
H H8A 0.670074 0.373231 0.555052 0.047000 Uiso calc U . R 1.000000 . .
H H8B 0.758539 0.390557 0.511039 0.047000 Uiso calc U . R 1.000000 . .
H H8C 0.617149 0.386505 0.501586 0.047000 Uiso calc U . R 1.000000 . .
C C9 0.7638(5) 0.4819(2) 0.5760(2) 0.0377(12) Uani d . . . 1.000000 . .
H H9A 0.753684 0.457184 0.605561 0.057000 Uiso calc U . R 1.000000 . .
H H9B 0.756565 0.524865 0.584636 0.057000 Uiso calc U . R 1.000000 . .
H H9C 0.843068 0.474380 0.561825 0.057000 Uiso calc U . R 1.000000 . .
C C10 0.4931(4) 0.6230(2) 0.41856(19) 0.0280(11) Uani d . . . 1.000000 . .
H H10 0.414504 0.605532 0.429085 0.034000 Uiso calc U . R 1.000000 . .
C C11 0.4872(6) 0.6320(2) 0.3633(2) 0.0414(14) Uani d . . . 1.000000 . .
H H11A 0.416714 0.656499 0.355044 0.062000 Uiso calc U . R 1.000000 . .
H H11B 0.481263 0.592538 0.347067 0.062000 Uiso calc U . R 1.000000 . .
H H11C 0.559843 0.652847 0.352106 0.062000 Uiso calc U . R 1.000000 . .
C C12 0.5057(5) 0.6851(2) 0.4436(2) 0.0370(13) Uani d . . . 1.000000 . .
H H12A 0.441801 0.712042 0.432186 0.056000 Uiso calc U . R 1.000000 . .
H H12B 0.583869 0.702671 0.435412 0.056000 Uiso calc U . R 1.000000 . .
H H12C 0.499603 0.680057 0.479230 0.056000 Uiso calc U . R 1.000000 . .
C C13 0.4739(4) 0.58151(18) 0.55012(18) 0.0219(9) Uani d . . . 1.000000 . .
C C14 0.5841(4) 0.6121(2) 0.56983(19) 0.0275(11) Uani d . . . 1.000000 . .
C C15 0.6737(4) 0.6399(2) 0.5423(2) 0.0279(11) Uani d . . . 1.000000 . .
H H15 0.671029 0.638108 0.507523 0.034000 Uiso calc U . R 1.000000 . .
C C16 0.7671(4) 0.6701(2) 0.5655(2) 0.0359(12) Uani d . . . 1.000000 . .
H H16 0.826352 0.690183 0.546482 0.043000 Uiso calc U . R 1.000000 . .
C C17 0.7745(5) 0.6713(3) 0.6158(2) 0.0508(16) Uani d . . . 1.000000 . .
H H17 0.840024 0.690886 0.631486 0.061000 Uiso calc U . R 1.000000 . .
C C18 0.6863(6) 0.6441(3) 0.6434(2) 0.0573(18) Uani d . . . 1.000000 . .
H H18 0.690538 0.645197 0.678217 0.069000 Uiso calc U . R 1.000000 . .
C C19 0.5918(5) 0.6150(3) 0.6207(2) 0.0462(15) Uani d . . . 1.000000 . .
H H19 0.530965 0.596731 0.640054 0.055000 Uiso calc U . R 1.000000 . .
C C20 0.2042(4) 0.49776(19) 0.60173(18) 0.0253(10) Uani d . . . 1.000000 . .
C C21 0.3121(5) 0.4673(2) 0.62705(19) 0.0304(11) Uani d . . . 1.000000 . .
H H21A 0.283189 0.438909 0.651992 0.046000 Uiso calc U . R 1.000000 . .
H H21B 0.362085 0.498320 0.642636 0.046000 Uiso calc U . R 1.000000 . .
H H21C 0.359631 0.445350 0.602614 0.046000 Uiso calc U . R 1.000000 . .
C C22 0.1353(5) 0.5323(2) 0.6417(2) 0.0344(12) Uani d . . . 1.000000 . .
H H22A 0.119486 0.505179 0.669368 0.052000 Uiso calc U . R 1.000000 . .
H H22B 0.059091 0.546939 0.628267 0.052000 Uiso calc U . R 1.000000 . .
H H22C 0.183297 0.566795 0.652857 0.052000 Uiso calc U . R 1.000000 . .
C C23 0.1206(4) 0.4504(2) 0.5791(2) 0.0306(11) Uani d . . . 1.000000 . .
H H23A 0.078637 0.428524 0.605233 0.046000 Uiso calc U . R 1.000000 . .
H H23B 0.167724 0.421712 0.559570 0.046000 Uiso calc U . R 1.000000 . .
H H23C 0.061829 0.470568 0.557944 0.046000 Uiso calc U . R 1.000000 . .
C C24 0.1547(4) 0.61279(19) 0.53809(19) 0.0263(11) Uani d . . . 1.000000 . .
C C25 0.2221(4) 0.6520(2) 0.4999(2) 0.0304(11) Uani d . . . 1.000000 . .
H H25A 0.173275 0.687358 0.491445 0.046000 Uiso calc U . R 1.000000 . .
H H25B 0.237025 0.627925 0.470299 0.046000 Uiso calc U . R 1.000000 . .
H H25C 0.298732 0.665421 0.513704 0.046000 Uiso calc U . R 1.000000 . .
C C26 0.0383(4) 0.5888(2) 0.5160(2) 0.0356(13) Uani d . . . 1.000000 . .
H H26A -0.011587 0.622878 0.505357 0.053000 Uiso calc U . R 1.000000 . .
H H26B -0.005071 0.565183 0.540754 0.053000 Uiso calc U . R 1.000000 . .
H H26C 0.056702 0.562938 0.487829 0.053000 Uiso calc U . R 1.000000 . .
C C27 0.1293(5) 0.6536(2) 0.5823(2) 0.0357(12) Uani d . . . 1.000000 . .
H H27A 0.093438 0.691666 0.571048 0.054000 Uiso calc U . R 1.000000 . .
H H27B 0.204506 0.662224 0.599538 0.054000 Uiso calc U . R 1.000000 . .
H H27C 0.073723 0.633078 0.604618 0.054000 Uiso calc U . R 1.000000 . .
C C28 0.0752(3) 0.34448(18) 0.35168(17) 0.0174(9) Uani d . . . 1.000000 . .
C C29 0.0024(4) 0.31943(18) 0.38842(17) 0.0190(9) Uani d . . . 1.000000 . .
C C30 -0.1070(4) 0.3475(2) 0.39766(18) 0.0248(10) Uani d . . . 1.000000 . .
H H30 -0.157905 0.331123 0.422221 0.030000 Uiso calc U . R 1.000000 . .
C C31 -0.1439(4) 0.3981(2) 0.3725(2) 0.0300(11) Uani d . . . 1.000000 . .
H H31 -0.218692 0.416510 0.379944 0.036000 Uiso calc U . R 1.000000 . .
C C32 -0.0713(4) 0.4219(2) 0.33643(19) 0.0279(10) Uani d . . . 1.000000 . .
H H32 -0.096967 0.456885 0.319046 0.033000 Uiso calc U . R 1.000000 . .
C C33 0.0382(4) 0.39591(18) 0.32499(18) 0.0223(10) Uani d . . . 1.000000 . .
C C34 0.1117(4) 0.42066(19) 0.28245(18) 0.0261(10) Uani d . . . 1.000000 . .
H H34 0.198180 0.413964 0.290431 0.031000 Uiso calc U . R 1.000000 . .
C C35 0.0942(5) 0.4888(2) 0.2740(2) 0.0356(12) Uani d . . . 1.000000 . .
H H35A 0.149249 0.502639 0.248346 0.053000 Uiso calc U . R 1.000000 . .
H H35B 0.110793 0.510735 0.304491 0.053000 Uiso calc U . R 1.000000 . .
H H35C 0.011345 0.496532 0.263788 0.053000 Uiso calc U . R 1.000000 . .
C C36 0.0854(5) 0.3874(2) 0.23501(19) 0.0331(12) Uani d . . . 1.000000 . .
H H36A 0.134942 0.404195 0.208646 0.050000 Uiso calc U . R 1.000000 . .
H H36B 0.000487 0.392104 0.226649 0.050000 Uiso calc U . R 1.000000 . .
H H36C 0.103888 0.344273 0.239094 0.050000 Uiso calc U . R 1.000000 . .
C C37 0.0323(4) 0.26265(19) 0.41777(17) 0.0209(9) Uani d . . . 1.000000 . .
H H37 0.111504 0.246768 0.406388 0.025000 Uiso calc U . R 1.000000 . .
C C38 -0.0627(4) 0.2130(2) 0.41049(19) 0.0267(11) Uani d . . . 1.000000 . .
H H38A -0.037522 0.176177 0.427662 0.040000 Uiso calc U . R 1.000000 . .
H H38B -0.071372 0.204394 0.375423 0.040000 Uiso calc U . R 1.000000 . .
H H38C -0.139606 0.226866 0.423724 0.040000 Uiso calc U . R 1.000000 . .
C C39 0.0411(5) 0.2769(2) 0.47292(19) 0.0313(11) Uani d . . . 1.000000 . .
H H39A 0.068910 0.240834 0.490534 0.047000 Uiso calc U . R 1.000000 . .
H H39B -0.037984 0.288738 0.485289 0.047000 Uiso calc U . R 1.000000 . .
H H39C 0.097984 0.310095 0.478044 0.047000 Uiso calc U . R 1.000000 . .
C C40 0.1959(4) 0.26250(18) 0.31562(16) 0.0169(9) Uani d . . . 1.000000 . .
C C41 0.0862(4) 0.2271(2) 0.30096(17) 0.0216(9) Uani d . . . 1.000000 . .
C C42 -0.0193(4) 0.2507(2) 0.28267(17) 0.0231(10) Uani d . . . 1.000000 . .
H H42 -0.029055 0.293318 0.280456 0.028000 Uiso calc U . R 1.000000 . .
C C43 -0.1112(4) 0.2128(2) 0.26748(19) 0.0294(11) Uani d . . . 1.000000 . .
H H43 -0.181819 0.229624 0.253561 0.035000 Uiso calc U . R 1.000000 . .
C C44 -0.1010(4) 0.1505(2) 0.2724(2) 0.0369(13) Uani d . . . 1.000000 . .
H H44 -0.164578 0.124685 0.262537 0.044000 Uiso calc U . R 1.000000 . .
C C45 0.0034(5) 0.1266(2) 0.2921(2) 0.0363(13) Uani d . . . 1.000000 . .
H H45 0.010307 0.084016 0.296316 0.044000 Uiso calc U . R 1.000000 . .
C C46 0.0967(4) 0.1635(2) 0.30544(19) 0.0276(11) Uani d . . . 1.000000 . .
H H46 0.168732 0.146271 0.317754 0.033000 Uiso calc U . R 1.000000 . .
C C47 0.5096(4) 0.22838(19) 0.36411(18) 0.0229(10) Uani d . . . 1.000000 . .
C C48 0.4259(4) 0.18705(19) 0.39402(19) 0.0246(10) Uani d . . . 1.000000 . .
H H48A 0.473222 0.163706 0.417653 0.037000 Uiso calc U . R 1.000000 . .
H H48B 0.383995 0.159263 0.371845 0.037000 Uiso calc U . R 1.000000 . .
H H48C 0.367065 0.211879 0.411586 0.037000 Uiso calc U . R 1.000000 . .
C C49 0.5915(4) 0.1874(2) 0.3331(2) 0.0292(11) Uani d . . . 1.000000 . .
H H49A 0.632386 0.158369 0.354461 0.044000 Uiso calc U . R 1.000000 . .
H H49B 0.651096 0.212305 0.316034 0.044000 Uiso calc U . R 1.000000 . .
H H49C 0.542996 0.165469 0.308926 0.044000 Uiso calc U . R 1.000000 . .
C C50 0.5891(4) 0.2666(2) 0.39802(19) 0.0268(10) Uani d . . . 1.000000 . .
H H50A 0.638404 0.239766 0.418339 0.040000 Uiso calc U . R 1.000000 . .
H H50B 0.538386 0.291714 0.419156 0.040000 Uiso calc U . R 1.000000 . .
H H50C 0.641180 0.292628 0.378226 0.040000 Uiso calc U . R 1.000000 . .
C C51 0.4877(4) 0.30429(19) 0.26779(18) 0.0226(10) Uani d . . . 1.000000 . .
C C52 0.5110(4) 0.2509(2) 0.23290(19) 0.0288(11) Uani d . . . 1.000000 . .
H H52A 0.531057 0.266430 0.200243 0.043000 Uiso calc U . R 1.000000 . .
H H52B 0.438954 0.225678 0.230825 0.043000 Uiso calc U . R 1.000000 . .
H H52C 0.577951 0.226640 0.245373 0.043000 Uiso calc U . R 1.000000 . .
C C53 0.3975(5) 0.3454(2) 0.24191(18) 0.0281(10) Uani d . . . 1.000000 . .
H H53A 0.432506 0.360550 0.211342 0.042000 Uiso calc U . R 1.000000 . .
H H53B 0.377409 0.379577 0.263280 0.042000 Uiso calc U . R 1.000000 . .
H H53C 0.324574 0.322332 0.234518 0.042000 Uiso calc U . R 1.000000 . .
C C54 0.6043(4) 0.3392(2) 0.27805(19) 0.0280(11) Uani d . . . 1.000000 . .
H H54A 0.639355 0.352763 0.246990 0.042000 Uiso calc U . R 1.000000 . .
H H54B 0.661208 0.312597 0.294999 0.042000 Uiso calc U . R 1.000000 . .
H H54C 0.586784 0.374380 0.298700 0.042000 Uiso calc U . R 1.000000 . .
C C55 -0.1305(5) 0.4172(2) 0.7428(2) 0.0439(14) Uani d . . . 1.000000 . .
H H55A -0.055671 0.415266 0.762276 0.053000 Uiso calc U . R 1.000000 . .
H H55B -0.161025 0.375512 0.738149 0.053000 Uiso calc U . R 1.000000 . .
C C56 -0.2244(6) 0.4563(3) 0.7692(2) 0.0446(14) Uani d . . . 1.000000 . .
H H56A -0.298141 0.432780 0.776003 0.054000 Uiso calc U . R 1.000000 . .
H H56B -0.192430 0.472497 0.800379 0.054000 Uiso calc U . R 1.000000 . .
C C57 -0.2484(5) 0.5067(3) 0.7328(2) 0.0432(13) Uani d . . . 1.000000 . .
H H57A -0.319286 0.497519 0.712193 0.052000 Uiso calc U . R 1.000000 . .
H H57B -0.260958 0.545847 0.749612 0.052000 Uiso calc U . R 1.000000 . .
C C58 -0.1370(5) 0.5073(2) 0.7032(2) 0.0408(13) Uani d . . . 1.000000 . .
H H58A -0.150527 0.527350 0.671168 0.049000 Uiso calc U . R 1.000000 . .
H H58B -0.071855 0.528714 0.720702 0.049000 Uiso calc U . R 1.000000 . .
O O2 0.7868(8) 0.7227(6) 0.3732(5) 0.067(3) Uani d U P D 0.699(11) A 1
C C59 0.8689(11) 0.7271(6) 0.4125(5) 0.071(3) Uani d U P D 0.699(11) A 1
H H59A 0.835304 0.707624 0.442149 0.085000 Uiso calc U P R 0.699(11) A 1
H H59B 0.885210 0.770181 0.420094 0.085000 Uiso calc U P R 0.699(11) A 1
C C60 0.9802(9) 0.6965(6) 0.3976(4) 0.070(3) Uani d U P D 0.699(11) A 1
H H60A 0.998561 0.662129 0.419703 0.084000 Uiso calc U P R 0.699(11) A 1
H H60B 1.048792 0.724954 0.397692 0.084000 Uiso calc U P R 0.699(11) A 1
C C61 0.9532(11) 0.6747(6) 0.3466(4) 0.076(3) Uani d U P D 0.699(11) A 1
H H61A 1.023281 0.680340 0.324768 0.091000 Uiso calc U P R 0.699(11) A 1
H H61B 0.930388 0.631400 0.346669 0.091000 Uiso calc U P R 0.699(11) A 1
C C62 0.8528(11) 0.7128(6) 0.3311(4) 0.070(3) Uani d U P D 0.699(11) A 1
H H62A 0.881997 0.751486 0.317263 0.084000 Uiso calc U P R 0.699(11) A 1
H H62B 0.803737 0.691805 0.306035 0.084000 Uiso calc U P R 0.699(11) A 1
O O2A 0.7867(18) 0.7101(18) 0.3754(11) 0.071(4) Uani d U P D 0.301(11) A 2
C C59A 0.856(2) 0.7082(16) 0.4182(9) 0.070(4) Uani d U P D 0.301(11) A 2
H H59C 0.870305 0.665728 0.428374 0.084000 Uiso calc U P R 0.301(11) A 2
H H59D 0.815150 0.729714 0.445232 0.084000 Uiso calc U P R 0.301(11) A 2
C C60A 0.971(2) 0.7381(14) 0.4063(8) 0.075(4) Uani d U P D 0.301(11) A 2
H H60C 1.037894 0.720009 0.424938 0.090000 Uiso calc U P R 0.301(11) A 2
H H60D 0.966997 0.782045 0.413238 0.090000 Uiso calc U P R 0.301(11) A 2
C C61A 0.983(2) 0.7261(15) 0.3522(8) 0.078(3) Uani d U P D 0.301(11) A 2
H H61C 1.032590 0.757291 0.335953 0.094000 Uiso calc U P R 0.301(11) A 2
H H61D 1.017404 0.685560 0.345808 0.094000 Uiso calc U P R 0.301(11) A 2
C C62A 0.857(2) 0.7296(17) 0.3365(9) 0.073(4) Uani d U P D 0.301(11) A 2
H H62C 0.836004 0.771748 0.327636 0.088000 Uiso calc U P R 0.301(11) A 2
H H62D 0.843612 0.703479 0.307494 0.088000 Uiso calc U P R 0.301(11) A 2
B B1 0.3541(4) 0.5131(2) 0.4973(2) 0.0216(11) Uani d . . . 1.000000 . .
B B2 0.3087(4) 0.3396(2) 0.36140(19) 0.0179(10) Uani d . . . 1.000000 . .
Cl Cl1 0.38252(8) 0.42999(4) 0.51105(4) 0.0207(2) Uani d . . . 1.000000 . .
Cl Cl2 0.20243(10) 0.56548(5) 0.38894(5) 0.0302(3) Uani d . . . 1.000000 . .
Cl Cl3 0.11177(9) 0.44890(4) 0.44980(4) 0.0247(2) Uani d . . . 1.000000 . .
Cl Cl4 0.39013(10) 0.48446(5) 0.31026(4) 0.0288(2) Uani d . . . 1.000000 . .
Cl Cl5 0.54108(9) 0.42189(5) 0.39644(5) 0.0260(2) Uani d . . . 1.000000 . .
Cl Cl6 0.31091(9) 0.32149(4) 0.42943(4) 0.0194(2) Uani d . . . 1.000000 . .
N N1 0.4700(3) 0.55023(15) 0.50633(14) 0.0183(7) Uani d . . . 1.000000 . .
N N2 0.3786(3) 0.58567(16) 0.57839(14) 0.0243(8) Uani d . . . 1.000000 . .
N N3 0.1891(3) 0.31762(15) 0.33894(13) 0.0161(7) Uani d . . . 1.000000 . .
N N4 0.2989(3) 0.23664(15) 0.30597(14) 0.0194(8) Uani d . . . 1.000000 . .
P P1 0.26123(9) 0.54994(5) 0.55339(4) 0.0201(2) Uani d . . . 1.000000 . .
P P2 0.41341(9) 0.27892(5) 0.32584(4) 0.0173(2) Uani d . . . 1.000000 . .
Si Si1 0.26987(10) 0.49359(5) 0.43117(5) 0.0204(3) Uani d . . . 1.000000 . .
Si Si2 0.36556(10) 0.42854(5) 0.37192(5) 0.0191(2) Uani d . . . 1.000000 . .
O O1 -0.1084(4) 0.44494(19) 0.69668(16) 0.0546(11) Uani d . . . 1.000000 . .

loop_
_atom_site_aniso_label
_atom_site_aniso_U_11
_atom_site_aniso_U_22
_atom_site_aniso_U_33
_atom_site_aniso_U_12
_atom_site_aniso_U_13
_atom_site_aniso_U_23
C1 0.0140(19) 0.019(2) 0.029(3) -0.0049(15) 0.0038(18) -0.0073(19)
C2 0.026(2) 0.019(2) 0.029(3) -0.0065(17) 0.005(2) -0.004(2)
C3 0.034(3) 0.026(2) 0.036(3) -0.009(2) 0.010(2) -0.001(2)
C4 0.026(2) 0.030(3) 0.045(3) -0.0020(19) 0.016(2) -0.008(2)
C5 0.018(2) 0.026(2) 0.042(3) 0.0035(18) 0.004(2) -0.009(2)
C6 0.016(2) 0.018(2) 0.033(3) -0.0037(16) 0.0017(19) -0.0040(19)
C7 0.016(2) 0.029(2) 0.034(3) -0.0013(17) -0.0046(19) -0.003(2)
C8 0.021(2) 0.021(2) 0.051(3) 0.0042(18) -0.003(2) 0.004(2)
C9 0.025(2) 0.042(3) 0.046(3) -0.002(2) -0.016(2) 0.000(3)
C10 0.029(2) 0.020(2) 0.035(3) -0.0053(18) 0.006(2) 0.005(2)
C11 0.048(3) 0.035(3) 0.042(4) -0.010(2) -0.003(3) 0.011(3)
C12 0.034(3) 0.021(2) 0.056(4) -0.0019(19) 0.002(3) 0.001(3)
C13 0.0149(19) 0.019(2) 0.032(3) -0.0020(16) 0.0014(19) 0.000(2)
C14 0.021(2) 0.027(2) 0.034(3) -0.0059(18) 0.003(2) -0.008(2)
C15 0.024(2) 0.024(2) 0.036(3) -0.0030(18) 0.005(2) -0.009(2)
C16 0.023(2) 0.039(3) 0.045(3) -0.014(2) 0.008(2) -0.012(2)
C17 0.028(3) 0.073(4) 0.051(4) -0.027(3) -0.003(3) -0.019(3)
C18 0.048(4) 0.094(5) 0.030(3) -0.030(4) -0.003(3) -0.014(3)
C19 0.034(3) 0.070(4) 0.035(3) -0.024(3) 0.005(3) -0.012(3)
C20 0.024(2) 0.021(2) 0.031(3) -0.0026(17) 0.005(2) -0.002(2)
C21 0.031(3) 0.031(3) 0.029(3) 0.000(2) 0.000(2) 0.001(2)
C22 0.033(3) 0.034(3) 0.036(3) -0.001(2) 0.015(2) -0.001(2)
C23 0.025(2) 0.023(2) 0.044(3) -0.0077(19) 0.002(2) 0.003(2)
C24 0.022(2) 0.017(2) 0.040(3) 0.0024(17) 0.004(2) -0.004(2)
C25 0.031(2) 0.018(2) 0.042(3) 0.0019(19) 0.002(2) 0.001(2)
C26 0.020(2) 0.029(3) 0.058(4) 0.0066(18) 0.002(2) -0.002(2)
C27 0.032(3) 0.023(2) 0.052(4) 0.003(2) 0.011(3) -0.006(2)
C28 0.0111(18) 0.018(2) 0.023(2) 0.0011(15) -0.0034(17) -0.0033(18)
C29 0.0151(19) 0.018(2) 0.024(2) -0.0036(16) -0.0003(18) -0.0060(19)
C30 0.0139(19) 0.028(2) 0.033(3) -0.0040(17) 0.003(2) -0.005(2)
C31 0.017(2) 0.026(2) 0.047(3) 0.0049(18) -0.005(2) -0.009(2)
C32 0.025(2) 0.021(2) 0.038(3) 0.0047(18) -0.008(2) -0.001(2)
C33 0.021(2) 0.019(2) 0.027(3) 0.0011(17) -0.0072(19) -0.0012(19)
C34 0.021(2) 0.023(2) 0.034(3) -0.0027(18) -0.005(2) 0.004(2)
C35 0.039(3) 0.025(2) 0.043(3) 0.002(2) -0.008(2) 0.011(2)
C36 0.032(3) 0.038(3) 0.029(3) -0.004(2) -0.002(2) 0.005(2)
C37 0.0162(19) 0.022(2) 0.024(3) 0.0000(16) 0.0042(18) 0.0023(19)
C38 0.019(2) 0.023(2) 0.038(3) -0.0022(17) 0.004(2) 0.005(2)
C39 0.030(2) 0.036(3) 0.027(3) -0.005(2) 0.003(2) 0.003(2)
C40 0.0167(19) 0.0153(19) 0.019(2) -0.0020(15) -0.0003(17) 0.0021(17)
C41 0.017(2) 0.025(2) 0.023(2) -0.0045(17) 0.0044(18) -0.0056(19)
C42 0.018(2) 0.026(2) 0.024(3) -0.0012(17) 0.0035(19) -0.002(2)
C43 0.020(2) 0.034(3) 0.034(3) -0.004(2) 0.004(2) -0.006(2)
C44 0.022(2) 0.037(3) 0.052(4) -0.014(2) 0.001(2) -0.017(3)
C45 0.029(3) 0.024(2) 0.056(4) -0.007(2) 0.005(2) -0.012(2)
C46 0.021(2) 0.023(2) 0.039(3) -0.0002(18) 0.004(2) -0.007(2)
C47 0.017(2) 0.022(2) 0.030(3) 0.0008(17) 0.0016(19) 0.000(2)
C48 0.024(2) 0.019(2) 0.031(3) 0.0035(17) 0.003(2) 0.003(2)
C49 0.023(2) 0.024(2) 0.041(3) 0.0060(18) 0.007(2) 0.002(2)
C50 0.019(2) 0.029(2) 0.032(3) 0.0028(18) -0.004(2) 0.002(2)
C51 0.021(2) 0.021(2) 0.026(3) 0.0001(17) 0.0069(19) -0.0021(19)
C52 0.028(2) 0.027(2) 0.031(3) -0.0005(19) 0.009(2) -0.006(2)
C53 0.034(3) 0.025(2) 0.025(3) 0.001(2) 0.004(2) 0.001(2)
C54 0.022(2) 0.028(2) 0.034(3) -0.0059(19) 0.008(2) -0.003(2)
C55 0.044(3) 0.038(3) 0.050(4) 0.002(2) -0.014(3) -0.008(3)
C56 0.048(3) 0.041(3) 0.044(3) 0.000(3) 0.006(3) -0.001(3)
C57 0.039(3) 0.038(3) 0.053(4) 0.006(2) 0.005(3) -0.002(3)
C58 0.039(3) 0.039(3) 0.045(3) 0.005(2) -0.001(3) -0.005(3)
O2 0.060(4) 0.068(6) 0.073(4) 0.000(3) -0.002(3) -0.001(4)
C59 0.068(5) 0.077(7) 0.068(5) 0.006(5) 0.000(4) -0.017(5)
C60 0.067(5) 0.077(6) 0.066(5) 0.016(4) 0.004(4) -0.002(4)
C61 0.080(5) 0.087(6) 0.060(5) 0.012(5) 0.015(4) 0.001(5)
C62 0.075(5) 0.079(6) 0.057(5) -0.009(4) 0.005(4) 0.002(4)
O2A 0.067(5) 0.076(8) 0.069(5) -0.005(5) 0.000(5) 0.000(5)
C59A 0.068(6) 0.077(8) 0.065(6) 0.002(6) 0.000(5) -0.006(6)
C60A 0.070(6) 0.085(8) 0.070(6) -0.003(6) 0.001(6) -0.007(6)
C61A 0.076(6) 0.091(7) 0.067(6) -0.007(6) 0.006(5) 0.000(6)
C62A 0.076(6) 0.080(7) 0.064(6) -0.003(6) 0.007(5) 0.006(6)
B1 0.017(2) 0.018(2) 0.029(3) 0.0002(18) 0.001(2) 0.001(2)
B2 0.014(2) 0.018(2) 0.021(3) 0.0023(18) 0.001(2) 0.000(2)
Cl1 0.0181(4) 0.0140(4) 0.0300(6) 0.0000(4) -0.0012(4) -0.0023(4)
Cl2 0.0314(6) 0.0236(5) 0.0356(6) 0.0079(4) -0.0056(5) 0.0003(5)
Cl3 0.0140(4) 0.0239(5) 0.0360(6) -0.0012(4) 0.0007(4) -0.0062(5)
Cl4 0.0315(6) 0.0218(5) 0.0332(6) -0.0051(4) 0.0058(5) 0.0027(5)
Cl5 0.0153(4) 0.0250(5) 0.0376(7) -0.0017(4) 0.0002(4) -0.0068(5)
Cl6 0.0169(4) 0.0195(5) 0.0218(5) 0.0000(4) -0.0005(4) -0.0009(4)
N1 0.0152(16) 0.0163(16) 0.023(2) -0.0006(13) 0.0031(15) -0.0030(15)
N2 0.0201(18) 0.0223(19) 0.031(2) -0.0054(15) 0.0057(17) -0.0052(16)
N3 0.0139(16) 0.0145(16) 0.0201(19) 0.0001(13) 0.0010(14) -0.0003(14)
N4 0.0166(17) 0.0191(17) 0.022(2) -0.0011(14) 0.0024(15) -0.0023(15)
P1 0.0146(5) 0.0158(5) 0.0298(6) -0.0016(4) 0.0035(4) -0.0026(5)
P2 0.0132(5) 0.0151(5) 0.0237(6) 0.0002(4) 0.0018(4) -0.0005(4)
Si1 0.0155(5) 0.0163(5) 0.0294(7) 0.0016(4) -0.0010(5) -0.0023(5)
Si2 0.0157(5) 0.0154(5) 0.0264(6) -0.0009(4) 0.0016(5) -0.0015(5)
O1 0.062(3) 0.047(2) 0.055(3) 0.011(2) 0.011(2) -0.006(2)

_geom_special_details            
;

All esds (except the esd in the dihedral angle between two l.s. planes)
are estimated using the full covariance matrix.  The cell esds are taken
into account individually in the estimation of esds in distances, angles
and torsion angles; correlations between esds in cell parameters are only
used when they are defined by crystal symmetry.  An approximate (isotropic)
treatment of cell esds is used for estimating esds involving l.s. planes.
;

loop_
_geom_bond_atom_site_label_1
_geom_bond_atom_site_label_2
_geom_bond_site_symmetry_2
_geom_bond_distance
_geom_bond_publ_flag
C1 C2 . 1.409(7) ?
C1 C6 . 1.411(6) ?
C1 N1 . 1.453(5) ?
C2 C3 . 1.390(6) ?
C2 C10 . 1.517(7) ?
C3 C4 . 1.386(7) ?
C4 C5 . 1.382(7) ?
C5 C6 . 1.392(6) ?
C6 C7 . 1.513(7) ?
C7 C9 . 1.538(6) ?
C7 C8 . 1.540(6) ?
C10 C11 . 1.523(8) ?
C10 C12 . 1.538(7) ?
C13 N2 . 1.316(6) ?
C13 N1 . 1.381(6) ?
C13 C14 . 1.502(6) ?
C14 C19 . 1.391(8) ?
C14 C15 . 1.392(7) ?
C15 C16 . 1.391(7) ?
C16 C17 . 1.375(9) ?
C17 C18 . 1.377(8) ?
C18 C19 . 1.382(8) ?
C20 C23 . 1.532(6) ?
C20 C22 . 1.536(7) ?
C20 C21 . 1.542(7) ?
C20 P1 . 1.863(5) ?
C24 C26 . 1.526(7) ?
C24 C27 . 1.532(7) ?
C24 C25 . 1.549(7) ?
C24 P1 . 1.874(5) ?
C28 C29 . 1.403(6) ?
C28 C33 . 1.411(6) ?
C28 N3 . 1.444(5) ?
C29 C30 . 1.391(6) ?
C29 C37 . 1.525(6) ?
C30 C31 . 1.374(7) ?
C31 C32 . 1.378(7) ?
C32 C33 . 1.386(6) ?
C33 C34 . 1.522(7) ?
C34 C36 . 1.517(7) ?
C34 C35 . 1.535(6) ?
C37 C38 . 1.537(6) ?
C37 C39 . 1.540(7) ?
C40 N4 . 1.309(5) ?
C40 N3 . 1.376(5) ?
C40 C41 . 1.506(6) ?
C41 C42 . 1.380(6) ?
C41 C46 . 1.415(6) ?
C42 C43 . 1.387(6) ?
C43 C44 . 1.386(7) ?
C44 C45 . 1.386(8) ?
C45 C46 . 1.372(7) ?
C47 C50 . 1.533(6) ?
C47 C49 . 1.539(6) ?
C47 C48 . 1.540(6) ?
C47 P2 . 1.867(5) ?
C51 C53 . 1.528(7) ?
C51 C52 . 1.537(6) ?
C51 C54 . 1.537(6) ?
C51 P2 . 1.873(5) ?
C55 O1 . 1.421(7) ?
C55 C56 . 1.536(8) ?
C56 C57 . 1.516(8) ?
C57 C58 . 1.482(8) ?
C58 O1 . 1.425(7) ?
O2 C62 . 1.383(10) ?
O2 C59 . 1.412(9) ?
C59 C60 . 1.471(12) ?
C60 C61 . 1.503(15) ?
C61 C62 . 1.463(12) ?
O2A C62A . 1.387(13) ?
O2A C59A . 1.403(12) ?
C59A C60A . 1.472(14) ?
C60A C61A . 1.505(19) ?
C61A C62A . 1.471(14) ?
B1 N1 . 1.550(6) ?
B1 Cl1 . 1.900(5) ?
B1 P1 . 2.018(5) ?
B1 Si1 . 2.080(6) ?
B2 N3 . 1.546(6) ?
B2 Cl6 . 1.898(5) ?
B2 P2 . 2.025(5) ?
B2 Si2 . 2.085(5) ?
Cl2 Si1 . 2.1008(16) ?
Cl3 Si1 . 2.0837(15) ?
Cl4 Si2 . 2.1043(16) ?
Cl5 Si2 . 2.0738(15) ?
N2 P1 . 1.674(4) ?
N4 P2 . 1.672(4) ?
Si1 Si2 . 2.4114(16) ?

loop_
_geom_angle_atom_site_label_1
_geom_angle_atom_site_label_2
_geom_angle_atom_site_label_3
_geom_angle_site_symmetry_1
_geom_angle_site_symmetry_3
_geom_angle
_geom_angle_publ_flag
C2 C1 C6 . . 121.6(4) ?
C2 C1 N1 . . 117.8(4) ?
C6 C1 N1 . . 120.4(4) ?
C3 C2 C1 . . 118.0(4) ?
C3 C2 C10 . . 119.8(4) ?
C1 C2 C10 . . 122.2(4) ?
C4 C3 C2 . . 121.4(5) ?
C5 C4 C3 . . 119.7(4) ?
C4 C5 C6 . . 121.8(4) ?
C5 C6 C1 . . 117.6(4) ?
C5 C6 C7 . . 117.5(4) ?
C1 C6 C7 . . 125.0(4) ?
C6 C7 C9 . . 112.1(4) ?
C6 C7 C8 . . 111.7(4) ?
C9 C7 C8 . . 108.7(4) ?
C2 C10 C11 . . 114.0(4) ?
C2 C10 C12 . . 111.6(4) ?
C11 C10 C12 . . 109.1(4) ?
N2 C13 N1 . . 121.1(4) ?
N2 C13 C14 . . 114.8(4) ?
N1 C13 C14 . . 124.1(4) ?
C19 C14 C15 . . 118.2(4) ?
C19 C14 C13 . . 115.3(4) ?
C15 C14 C13 . . 126.3(5) ?
C16 C15 C14 . . 120.3(5) ?
C17 C16 C15 . . 120.6(5) ?
C16 C17 C18 . . 119.6(5) ?
C17 C18 C19 . . 120.2(6) ?
C18 C19 C14 . . 121.1(5) ?
C23 C20 C22 . . 108.7(4) ?
C23 C20 C21 . . 111.0(4) ?
C22 C20 C21 . . 106.8(4) ?
C23 C20 P1 . . 110.2(3) ?
C22 C20 P1 . . 111.4(3) ?
C21 C20 P1 . . 108.7(3) ?
C26 C24 C27 . . 110.9(4) ?
C26 C24 C25 . . 110.0(4) ?
C27 C24 C25 . . 106.9(4) ?
C26 C24 P1 . . 111.7(3) ?
C27 C24 P1 . . 112.2(4) ?
C25 C24 P1 . . 104.8(3) ?
C29 C28 C33 . . 121.1(4) ?
C29 C28 N3 . . 121.2(4) ?
C33 C28 N3 . . 117.6(4) ?
C30 C29 C28 . . 117.4(4) ?
C30 C29 C37 . . 117.6(4) ?
C28 C29 C37 . . 124.9(4) ?
C31 C30 C29 . . 122.3(4) ?
C30 C31 C32 . . 119.4(4) ?
C31 C32 C33 . . 121.3(4) ?
C32 C33 C28 . . 118.4(4) ?
C32 C33 C34 . . 119.8(4) ?
C28 C33 C34 . . 121.7(4) ?
C36 C34 C33 . . 111.9(4) ?
C36 C34 C35 . . 108.8(4) ?
C33 C34 C35 . . 113.5(4) ?
C29 C37 C38 . . 111.6(4) ?
C29 C37 C39 . . 111.0(4) ?
C38 C37 C39 . . 108.4(4) ?
N4 C40 N3 . . 121.9(4) ?
N4 C40 C41 . . 115.6(4) ?
N3 C40 C41 . . 122.5(4) ?
C42 C41 C46 . . 118.4(4) ?
C42 C41 C40 . . 126.4(4) ?
C46 C41 C40 . . 115.2(4) ?
C41 C42 C43 . . 120.7(4) ?
C44 C43 C42 . . 120.6(5) ?
C43 C44 C45 . . 119.1(4) ?
C46 C45 C44 . . 120.8(5) ?
C45 C46 C41 . . 120.3(5) ?
C50 C47 C49 . . 108.2(4) ?
C50 C47 C48 . . 110.9(4) ?
C49 C47 C48 . . 107.6(4) ?
C50 C47 P2 . . 109.9(3) ?
C49 C47 P2 . . 112.6(3) ?
C48 C47 P2 . . 107.6(3) ?
C53 C51 C52 . . 106.3(4) ?
C53 C51 C54 . . 110.1(4) ?
C52 C51 C54 . . 110.7(4) ?
C53 C51 P2 . . 106.0(3) ?
C52 C51 P2 . . 111.6(3) ?
C54 C51 P2 . . 111.7(3) ?
O1 C55 C56 . . 106.9(4) ?
C57 C56 C55 . . 103.1(5) ?
C58 C57 C56 . . 102.5(5) ?
O1 C58 C57 . . 104.2(5) ?
C62 O2 C59 . . 107.2(8) ?
O2 C59 C60 . . 107.9(8) ?
C59 C60 C61 . . 103.5(8) ?
C62 C61 C60 . . 103.7(8) ?
O2 C62 C61 . . 105.0(8) ?
C62A O2A C59A . . 109.5(13) ?
O2A C59A C60A . . 106.4(12) ?
C59A C60A C61A . . 102.4(12) ?
C62A C61A C60A . . 101.0(12) ?
O2A C62A C61A . . 107.4(12) ?
N1 B1 Cl1 . . 109.9(3) ?
N1 B1 P1 . . 95.5(3) ?
Cl1 B1 P1 . . 109.0(3) ?
N1 B1 Si1 . . 128.6(3) ?
Cl1 B1 Si1 . . 92.6(2) ?
P1 B1 Si1 . . 120.6(2) ?
N3 B2 Cl6 . . 109.4(3) ?
N3 B2 P2 . . 95.8(3) ?
Cl6 B2 P2 . . 108.8(2) ?
N3 B2 Si2 . . 127.8(3) ?
Cl6 B2 Si2 . . 93.4(2) ?
P2 B2 Si2 . . 120.9(2) ?
C13 N1 C1 . . 119.6(3) ?
C13 N1 B1 . . 115.3(4) ?
C1 N1 B1 . . 123.7(3) ?
C13 N2 P1 . . 111.1(3) ?
C40 N3 C28 . . 121.6(3) ?
C40 N3 B2 . . 114.4(3) ?
C28 N3 B2 . . 122.3(3) ?
C40 N4 P2 . . 111.2(3) ?
N2 P1 C20 . . 105.7(2) ?
N2 P1 C24 . . 103.7(2) ?
C20 P1 C24 . . 113.5(2) ?
N2 P1 B1 . . 95.58(19) ?
C20 P1 B1 . . 117.5(2) ?
C24 P1 B1 . . 117.1(2) ?
N4 P2 C47 . . 106.63(19) ?
N4 P2 C51 . . 103.4(2) ?
C47 P2 C51 . . 113.4(2) ?
N4 P2 B2 . . 94.82(19) ?
C47 P2 B2 . . 117.3(2) ?
C51 P2 B2 . . 117.6(2) ?
B1 Si1 Cl3 . . 105.60(15) ?
B1 Si1 Cl2 . . 118.74(15) ?
Cl3 Si1 Cl2 . . 100.88(6) ?
B1 Si1 Si2 . . 120.34(15) ?
Cl3 Si1 Si2 . . 104.81(6) ?
Cl2 Si1 Si2 . . 103.96(7) ?
Cl5 Si2 B2 . . 105.36(14) ?
Cl5 Si2 Cl4 . . 100.16(7) ?
B2 Si2 Cl4 . . 118.87(16) ?
Cl5 Si2 Si1 . . 104.11(6) ?
B2 Si2 Si1 . . 121.27(14) ?
Cl4 Si2 Si1 . . 104.10(6) ?
C55 O1 C58 . . 105.6(4) ?

_shelx_res_file                  
;

TITL scw3230c in P2(1)2(1)2(1)
    scw3230c.res
    created by SHELXL-2019/1 at 12:41:20 on 28-Aug-2024
CELL 1.54178  11.15280  22.08550  27.27590  90.0000  90.0000  90.0000
ZERR    8.00   0.00020   0.00050   0.00070   0.0000   0.0000   0.0000
LATT -1
SYMM 1/2-X, -Y, 1/2+Z
SYMM -X, 1/2+Y, 1/2-Z
SYMM 1/2+X, 1/2-Y, -Z
SFAC C H B CL N P SI O
UNIT 248 384 8 24 16 8 8 8
ACTA
LIST 4
TEMP -173.0
SIZE 0.005 0.01 0.12
L.S. 10
BOND
REM LIST 4
rigu o2 > c62a
simu 0.01 o2 > C62a
FMAP 2
PLAN 20
WGHT    0.044100    0.064600
FVAR       0.10768   0.69877
C1    1    0.578530    0.543563    0.477388    11.00000    0.01405    0.01853 =
         0.02895   -0.00725    0.00385   -0.00489
C2    1    0.590340    0.579505    0.434977    11.00000    0.02551    0.01913 =
         0.02934   -0.00411    0.00540   -0.00650
C3    1    0.697919    0.576764    0.409345    11.00000    0.03372    0.02552 =
         0.03588   -0.00100    0.01048   -0.00903
AFIX  43
H3    2    0.707948    0.600881    0.380799    11.00000   -1.20000
AFIX   0
C4    1    0.790859    0.539589    0.424556    11.00000    0.02619    0.02989 =
         0.04541   -0.00818    0.01624   -0.00199
AFIX  43
H4    2    0.864010    0.538608    0.406729    11.00000   -1.20000
AFIX   0
C5    1    0.776573    0.503950    0.465792    11.00000    0.01819    0.02645 =
         0.04180   -0.00863    0.00357    0.00352
AFIX  43
H5    2    0.840167    0.478026    0.475608    11.00000   -1.20000
AFIX   0
C6    1    0.671526    0.505014    0.493330    11.00000    0.01630    0.01787 =
         0.03269   -0.00404    0.00172   -0.00367
C7    1    0.666365    0.465278    0.538456    11.00000    0.01563    0.02854 =
         0.03402   -0.00264   -0.00464   -0.00130
AFIX  13
H7    2    0.586393    0.471205    0.554325    11.00000   -1.20000
AFIX   0
C8    1    0.679199    0.397752    0.525340    11.00000    0.02099    0.02145 =
         0.05071    0.00440   -0.00297    0.00418
AFIX 137
H8A   2    0.670074    0.373231    0.555052    11.00000   -1.50000
H8B   2    0.758539    0.390557    0.511039    11.00000   -1.50000
H8C   2    0.617149    0.386505    0.501586    11.00000   -1.50000
AFIX   0
C9    1    0.763754    0.481938    0.576027    11.00000    0.02505    0.04203 =
         0.04599    0.00004   -0.01581   -0.00206
AFIX 137
H9A   2    0.753684    0.457184    0.605561    11.00000   -1.50000
H9B   2    0.756565    0.524865    0.584636    11.00000   -1.50000
H9C   2    0.843068    0.474380    0.561825    11.00000   -1.50000
AFIX   0
C10   1    0.493093    0.623028    0.418558    11.00000    0.02865    0.02020 =
         0.03514    0.00472    0.00571   -0.00529
AFIX  13
H10   2    0.414504    0.605532    0.429085    11.00000   -1.20000
AFIX   0
C11   1    0.487204    0.632030    0.363268    11.00000    0.04815    0.03452 =
         0.04150    0.01129   -0.00327   -0.01018
AFIX 137
H11A  2    0.416714    0.656499    0.355044    11.00000   -1.50000
H11B  2    0.481263    0.592538    0.347067    11.00000   -1.50000
H11C  2    0.559843    0.652847    0.352106    11.00000   -1.50000
AFIX   0
C12   1    0.505738    0.685077    0.443619    11.00000    0.03427    0.02095 =
         0.05589    0.00052    0.00238   -0.00193
AFIX 137
H12A  2    0.441801    0.712042    0.432186    11.00000   -1.50000
H12B  2    0.583869    0.702671    0.435412    11.00000   -1.50000
H12C  2    0.499603    0.680057    0.479230    11.00000   -1.50000
AFIX   0
C13   1    0.473862    0.581509    0.550120    11.00000    0.01494    0.01896 =
         0.03194   -0.00010    0.00144   -0.00201
C14   1    0.584120    0.612079    0.569827    11.00000    0.02097    0.02709 =
         0.03435   -0.00829    0.00276   -0.00593
C15   1    0.673706    0.639852    0.542306    11.00000    0.02354    0.02446 =
         0.03578   -0.00909    0.00490   -0.00303
AFIX  43
H15   2    0.671029    0.638108    0.507523    11.00000   -1.20000
AFIX   0
C16   1    0.767119    0.670144    0.565541    11.00000    0.02331    0.03934 =
         0.04498   -0.01218    0.00770   -0.01374
AFIX  43
H16   2    0.826352    0.690183    0.546482    11.00000   -1.20000
AFIX   0
C17   1    0.774486    0.671342    0.615849    11.00000    0.02761    0.07322 =
         0.05147   -0.01938   -0.00309   -0.02684
AFIX  43
H17   2    0.840024    0.690886    0.631486    11.00000   -1.20000
AFIX   0
C18   1    0.686337    0.644053    0.643442    11.00000    0.04810    0.09421 =
         0.02965   -0.01436   -0.00301   -0.03014
AFIX  43
H18   2    0.690538    0.645197    0.678217    11.00000   -1.20000
AFIX   0
C19   1    0.591766    0.615005    0.620662    11.00000    0.03366    0.06997 =
         0.03510   -0.01206    0.00464   -0.02384
AFIX  43
H19   2    0.530965    0.596731    0.640054    11.00000   -1.20000
AFIX   0
C20   1    0.204227    0.497764    0.601732    11.00000    0.02436    0.02061 =
         0.03084   -0.00165    0.00517   -0.00265
C21   1    0.312110    0.467312    0.627050    11.00000    0.03114    0.03061 =
         0.02939    0.00103    0.00049   -0.00003
AFIX 137
H21A  2    0.283189    0.438909    0.651992    11.00000   -1.50000
H21B  2    0.362085    0.498320    0.642636    11.00000   -1.50000
H21C  2    0.359631    0.445350    0.602614    11.00000   -1.50000
AFIX   0
C22   1    0.135286    0.532294    0.641670    11.00000    0.03343    0.03365 =
         0.03607   -0.00132    0.01456   -0.00077
AFIX 137
H22A  2    0.119486    0.505179    0.669368    11.00000   -1.50000
H22B  2    0.059091    0.546939    0.628267    11.00000   -1.50000
H22C  2    0.183297    0.566795    0.652857    11.00000   -1.50000
AFIX   0
C23   1    0.120566    0.450371    0.579078    11.00000    0.02475    0.02324 =
         0.04372    0.00296    0.00194   -0.00766
AFIX 137
H23A  2    0.078637    0.428524    0.605233    11.00000   -1.50000
H23B  2    0.167724    0.421712    0.559570    11.00000   -1.50000
H23C  2    0.061829    0.470568    0.557944    11.00000   -1.50000
AFIX   0
C24   1    0.154709    0.612793    0.538088    11.00000    0.02177    0.01723 =
         0.03986   -0.00445    0.00384    0.00242
C25   1    0.222130    0.651974    0.499873    11.00000    0.03103    0.01802 =
         0.04229    0.00138    0.00203    0.00185
AFIX 137
H25A  2    0.173275    0.687358    0.491445    11.00000   -1.50000
H25B  2    0.237025    0.627925    0.470299    11.00000   -1.50000
H25C  2    0.298732    0.665421    0.513704    11.00000   -1.50000
AFIX   0
C26   1    0.038272    0.588802    0.516034    11.00000    0.02040    0.02858 =
         0.05768   -0.00181    0.00239    0.00657
AFIX 137
H26A  2   -0.011587    0.622878    0.505357    11.00000   -1.50000
H26B  2   -0.005071    0.565183    0.540754    11.00000   -1.50000
H26C  2    0.056702    0.562938    0.487829    11.00000   -1.50000
AFIX   0
C27   1    0.129305    0.653619    0.582308    11.00000    0.03168    0.02295 =
         0.05247   -0.00620    0.01135    0.00276
AFIX 137
H27A  2    0.093438    0.691666    0.571048    11.00000   -1.50000
H27B  2    0.204506    0.662224    0.599538    11.00000   -1.50000
H27C  2    0.073723    0.633078    0.604618    11.00000   -1.50000
AFIX   0
C28   1    0.075208    0.344476    0.351677    11.00000    0.01114    0.01787 =
         0.02315   -0.00326   -0.00336    0.00110
C29   1    0.002400    0.319426    0.388418    11.00000    0.01507    0.01771 =
         0.02432   -0.00595   -0.00033   -0.00359
C30   1   -0.106954    0.347506    0.397663    11.00000    0.01393    0.02754 =
         0.03301   -0.00501    0.00326   -0.00397
AFIX  43
H30   2   -0.157905    0.331123    0.422221    11.00000   -1.20000
AFIX   0
C31   1   -0.143868    0.398113    0.372519    11.00000    0.01734    0.02627 =
         0.04651   -0.00875   -0.00458    0.00490
AFIX  43
H31   2   -0.218692    0.416510    0.379944    11.00000   -1.20000
AFIX   0
C32   1   -0.071332    0.421930    0.336429    11.00000    0.02512    0.02093 =
         0.03758   -0.00144   -0.00767    0.00468
AFIX  43
H32   2   -0.096967    0.456885    0.319046    11.00000   -1.20000
AFIX   0
C33   1    0.038236    0.395915    0.324991    11.00000    0.02110    0.01862 =
         0.02725   -0.00122   -0.00725    0.00114
C34   1    0.111675    0.420657    0.282451    11.00000    0.02121    0.02310 =
         0.03400    0.00371   -0.00473   -0.00271
AFIX  13
H34   2    0.198180    0.413964    0.290431    11.00000   -1.20000
AFIX   0
C35   1    0.094185    0.488800    0.274006    11.00000    0.03872    0.02519 =
         0.04275    0.01144   -0.00817    0.00194
AFIX 137
H35A  2    0.149249    0.502639    0.248346    11.00000   -1.50000
H35B  2    0.110793    0.510735    0.304491    11.00000   -1.50000
H35C  2    0.011345    0.496532    0.263788    11.00000   -1.50000
AFIX   0
C36   1    0.085426    0.387362    0.235013    11.00000    0.03208    0.03799 =
         0.02920    0.00528   -0.00202   -0.00435
AFIX 137
H36A  2    0.134942    0.404195    0.208646    11.00000   -1.50000
H36B  2    0.000487    0.392104    0.226649    11.00000   -1.50000
H36C  2    0.103888    0.344273    0.239094    11.00000   -1.50000
AFIX   0
C37   1    0.032285    0.262647    0.417773    11.00000    0.01617    0.02219 =
         0.02436    0.00227    0.00424    0.00001
AFIX  13
H37   2    0.111504    0.246768    0.406388    11.00000   -1.20000
AFIX   0
C38   1   -0.062652    0.213027    0.410485    11.00000    0.01907    0.02297 =
         0.03814    0.00490    0.00380   -0.00222
AFIX 137
H38A  2   -0.037522    0.176177    0.427662    11.00000   -1.50000
H38B  2   -0.071372    0.204394    0.375423    11.00000   -1.50000
H38C  2   -0.139606    0.226866    0.423724    11.00000   -1.50000
AFIX   0
C39   1    0.041100    0.276872    0.472923    11.00000    0.03025    0.03614 =
         0.02742    0.00277    0.00346   -0.00530
AFIX 137
H39A  2    0.068910    0.240834    0.490534    11.00000   -1.50000
H39B  2   -0.037984    0.288738    0.485289    11.00000   -1.50000
H39C  2    0.097984    0.310095    0.478044    11.00000   -1.50000
AFIX   0
C40   1    0.195947    0.262502    0.315619    11.00000    0.01672    0.01529 =
         0.01865    0.00210   -0.00029   -0.00199
C41   1    0.086241    0.227101    0.300962    11.00000    0.01663    0.02550 =
         0.02270   -0.00562    0.00444   -0.00451
C42   1   -0.019293    0.250675    0.282668    11.00000    0.01840    0.02646 =
         0.02437   -0.00242    0.00346   -0.00120
AFIX  43
H42   2   -0.029055    0.293318    0.280456    11.00000   -1.20000
AFIX   0
C43   1   -0.111223    0.212780    0.267483    11.00000    0.02002    0.03445 =
         0.03368   -0.00624    0.00384   -0.00430
AFIX  43
H43   2   -0.181819    0.229624    0.253561    11.00000   -1.20000
AFIX   0
C44   1   -0.100975    0.150548    0.272447    11.00000    0.02163    0.03662 =
         0.05241   -0.01744    0.00074   -0.01359
AFIX  43
H44   2   -0.164578    0.124685    0.262537    11.00000   -1.20000
AFIX   0
C45   1    0.003356    0.126565    0.292069    11.00000    0.02899    0.02429 =
         0.05569   -0.01233    0.00548   -0.00690
AFIX  43
H45   2    0.010307    0.084016    0.296316    11.00000   -1.20000
AFIX   0
C46   1    0.096720    0.163488    0.305437    11.00000    0.02107    0.02259 =
         0.03915   -0.00717    0.00381   -0.00020
AFIX  43
H46   2    0.168732    0.146271    0.317754    11.00000   -1.20000
AFIX   0
C47   1    0.509639    0.228383    0.364105    11.00000    0.01661    0.02213 =
         0.03010    0.00036    0.00156    0.00081
C48   1    0.425863    0.187050    0.394017    11.00000    0.02391    0.01863 =
         0.03113    0.00291    0.00331    0.00353
AFIX 137
H48A  2    0.473222    0.163706    0.417653    11.00000   -1.50000
H48B  2    0.383995    0.159263    0.371845    11.00000   -1.50000
H48C  2    0.367065    0.211879    0.411586    11.00000   -1.50000
AFIX   0
C49   1    0.591459    0.187411    0.333063    11.00000    0.02290    0.02398 =
         0.04068    0.00205    0.00709    0.00604
AFIX 137
H49A  2    0.632386    0.158369    0.354461    11.00000   -1.50000
H49B  2    0.651096    0.212305    0.316034    11.00000   -1.50000
H49C  2    0.542996    0.165469    0.308926    11.00000   -1.50000
AFIX   0
C50   1    0.589069    0.266568    0.398017    11.00000    0.01856    0.02949 =
         0.03223    0.00240   -0.00432    0.00276
AFIX 137
H50A  2    0.638404    0.239766    0.418339    11.00000   -1.50000
H50B  2    0.538386    0.291714    0.419156    11.00000   -1.50000
H50C  2    0.641180    0.292628    0.378226    11.00000   -1.50000
AFIX   0
C51   1    0.487743    0.304290    0.267791    11.00000    0.02103    0.02100 =
         0.02580   -0.00205    0.00691    0.00007
C52   1    0.511037    0.250925    0.232897    11.00000    0.02818    0.02675 =
         0.03144   -0.00572    0.00933   -0.00053
AFIX 137
H52A  2    0.531057    0.266430    0.200243    11.00000   -1.50000
H52B  2    0.438954    0.225678    0.230825    11.00000   -1.50000
H52C  2    0.577951    0.226640    0.245373    11.00000   -1.50000
AFIX   0
C53   1    0.397462    0.345371    0.241912    11.00000    0.03441    0.02506 =
         0.02495    0.00071    0.00430    0.00090
AFIX 137
H53A  2    0.432506    0.360550    0.211342    11.00000   -1.50000
H53B  2    0.377409    0.379577    0.263280    11.00000   -1.50000
H53C  2    0.324574    0.322332    0.234518    11.00000   -1.50000
AFIX   0
C54   1    0.604336    0.339168    0.278049    11.00000    0.02190    0.02811 =
         0.03396   -0.00299    0.00785   -0.00588
AFIX 137
H54A  2    0.639355    0.352763    0.246990    11.00000   -1.50000
H54B  2    0.661208    0.312597    0.294999    11.00000   -1.50000
H54C  2    0.586784    0.374380    0.298700    11.00000   -1.50000
AFIX   0
C55   1   -0.130471    0.417206    0.742795    11.00000    0.04385    0.03793 =
         0.05000   -0.00767   -0.01440    0.00242
AFIX  23
H55A  2   -0.055671    0.415266    0.762276    11.00000   -1.20000
H55B  2   -0.161025    0.375512    0.738149    11.00000   -1.20000
AFIX   0
C56   1   -0.224380    0.456251    0.769175    11.00000    0.04825    0.04148 =
         0.04419   -0.00132    0.00563    0.00008
AFIX  23
H56A  2   -0.298141    0.432780    0.776003    11.00000   -1.20000
H56B  2   -0.192430    0.472497    0.800379    11.00000   -1.20000
AFIX   0
C57   1   -0.248415    0.506654    0.732759    11.00000    0.03865    0.03793 =
         0.05313   -0.00195    0.00506    0.00583
AFIX  23
H57A  2   -0.319286    0.497519    0.712193    11.00000   -1.20000
H57B  2   -0.260958    0.545847    0.749612    11.00000   -1.20000
AFIX   0
C58   1   -0.137000    0.507316    0.703162    11.00000    0.03854    0.03901 =
         0.04475   -0.00510   -0.00117    0.00453
AFIX  23
H58A  2   -0.150527    0.527350    0.671168    11.00000   -1.20000
H58B  2   -0.071855    0.528714    0.720702    11.00000   -1.20000
AFIX   0
same 0.01 o2 C62 < C59
part 1 21
O2    8    0.786788    0.722724    0.373243    21.00000    0.06016    0.06846 =
         0.07324   -0.00119   -0.00230   -0.00047
C59   1    0.868880    0.727131    0.412494    21.00000    0.06754    0.07733 =
         0.06823   -0.01711   -0.00041    0.00586
AFIX  23
H59A  2    0.835304    0.707624    0.442149    21.00000   -1.20000
H59B  2    0.885210    0.770181    0.420094    21.00000   -1.20000
AFIX   0
C60   1    0.980223    0.696487    0.397631    21.00000    0.06690    0.07732 =
         0.06558   -0.00185    0.00413    0.01565
AFIX  23
H60A  2    0.998561    0.662129    0.419703    21.00000   -1.20000
H60B  2    1.048792    0.724954    0.397692    21.00000   -1.20000
AFIX   0
C61   1    0.953227    0.674716    0.346589    21.00000    0.08018    0.08702 =
         0.06048    0.00116    0.01475    0.01179
AFIX  23
H61A  2    1.023281    0.680340    0.324768    21.00000   -1.20000
H61B  2    0.930388    0.631400    0.346669    21.00000   -1.20000
AFIX   0
C62   1    0.852779    0.712754    0.331086    21.00000    0.07514    0.07867 =
         0.05703    0.00236    0.00477   -0.00923
AFIX  23
H62A  2    0.881997    0.751486    0.317263    21.00000   -1.20000
H62B  2    0.803737    0.691805    0.306035    21.00000   -1.20000
AFIX   0
same 0.01 o2 > C62
part 2 -21
O2A   8    0.786700    0.710086    0.375383   -21.00000    0.06703    0.07584 =
         0.06866    0.00039    0.00022   -0.00463
C59A  1    0.856260    0.708169    0.418204   -21.00000    0.06809    0.07716 =
         0.06483   -0.00592    0.00049    0.00156
AFIX  23
H59C  2    0.870305    0.665728    0.428374   -21.00000   -1.20000
H59D  2    0.815150    0.729714    0.445232   -21.00000   -1.20000
AFIX   0
C60A  1    0.970605    0.738077    0.406328   -21.00000    0.07004    0.08467 =
         0.07001   -0.00722    0.00051   -0.00277
AFIX  23
H60C  2    1.037894    0.720009    0.424938   -21.00000   -1.20000
H60D  2    0.966997    0.782045    0.413238   -21.00000   -1.20000
AFIX   0
C61A  1    0.982840    0.726079    0.352229   -21.00000    0.07583    0.09139 =
         0.06660    0.00006    0.00592   -0.00679
AFIX  23
H61C  2    1.032590    0.757291    0.335953   -21.00000   -1.20000
H61D  2    1.017404    0.685560    0.345808   -21.00000   -1.20000
AFIX   0
C62A  1    0.856916    0.729580    0.336496   -21.00000    0.07573    0.07983 =
         0.06355    0.00628    0.00715   -0.00281
AFIX  23
H62C  2    0.836004    0.771748    0.327636   -21.00000   -1.20000
H62D  2    0.843612    0.703479    0.307494   -21.00000   -1.20000
AFIX   0
part 0

B1    3    0.354109    0.513116    0.497339    11.00000    0.01738    0.01786 =
         0.02949    0.00140    0.00109    0.00024
B2    3    0.308661    0.339558    0.361400    11.00000    0.01445    0.01850 =
         0.02088    0.00042    0.00118    0.00234
CL1   4    0.382523    0.429985    0.511055    11.00000    0.01808    0.01403 =
         0.03003   -0.00228   -0.00121    0.00004
CL2   4    0.202434    0.565484    0.388942    11.00000    0.03144    0.02355 =
         0.03558    0.00026   -0.00558    0.00794
CL3   4    0.111766    0.448896    0.449797    11.00000    0.01403    0.02392 =
         0.03600   -0.00620    0.00072   -0.00115
CL4   4    0.390133    0.484456    0.310264    11.00000    0.03153    0.02181 =
         0.03316    0.00269    0.00579   -0.00510
CL5   4    0.541081    0.421893    0.396438    11.00000    0.01526    0.02500 =
         0.03764   -0.00681    0.00020   -0.00165
CL6   4    0.310911    0.321491    0.429425    11.00000    0.01685    0.01950 =
         0.02176   -0.00093   -0.00054    0.00005
N1    5    0.469969    0.550229    0.506325    11.00000    0.01525    0.01627 =
         0.02332   -0.00301    0.00310   -0.00060
N2    5    0.378590    0.585669    0.578391    11.00000    0.02007    0.02232 =
         0.03062   -0.00525    0.00568   -0.00540
N3    5    0.189053    0.317616    0.338941    11.00000    0.01388    0.01448 =
         0.02005   -0.00026    0.00096    0.00009
N4    5    0.298932    0.236641    0.305967    11.00000    0.01656    0.01908 =
         0.02248   -0.00233    0.00243   -0.00114
P1    6    0.261231    0.549939    0.553392    11.00000    0.01460    0.01577 =
         0.02985   -0.00261    0.00346   -0.00157
P2    6    0.413412    0.278923    0.325839    11.00000    0.01318    0.01515 =
         0.02365   -0.00054    0.00185    0.00022
SI1   7    0.269871    0.493593    0.431174    11.00000    0.01554    0.01631 =
         0.02938   -0.00228   -0.00102    0.00158
SI2   7    0.365562    0.428545    0.371920    11.00000    0.01566    0.01536 =
         0.02640   -0.00153    0.00161   -0.00087
O1    8   -0.108352    0.444945    0.696681    11.00000    0.06159    0.04719 =
         0.05495   -0.00606    0.01136    0.01142
HKLF 4


REM  scw3230c in P2(1)2(1)2(1)
REM wR2 = 0.0950, GooF = S = 1.029, Restrained GooF = 1.026 for all data
REM R1 = 0.0402 for 10774 Fo > 4sig(Fo) and 0.0499 for all 12255 data
REM 787 parameters refined using 230 restraints

END

WGHT      0.0445      0.0093

REM Highest difference peak  0.540,  deepest hole -0.278,  1-sigma level  0.056
Q1    1   0.9381  0.7667  0.3527  11.00000  0.05    0.54
Q2    1   0.4657  0.4369  0.3884  11.00000  0.05    0.42
Q3    1   0.8553  0.6651  0.3405  11.00000  0.05    0.40
Q4    1   0.1912  0.4705  0.4347  11.00000  0.05    0.31
Q5    1  -0.3111  0.4773  0.7486  11.00000  0.05    0.27
Q6    1   0.1730  0.4848  0.4006  11.00000  0.05    0.27
Q7    1   0.3353  0.2741  0.3221  11.00000  0.05    0.22
Q8    1   0.3259  0.5412  0.4507  11.00000  0.05    0.22
Q9    1   0.4902  0.5031  0.2955  11.00000  0.05    0.22
Q10   1  -0.2250  0.4930  0.6933  11.00000  0.05    0.22
Q11   1   0.8868  0.7936  0.3694  11.00000  0.05    0.22
Q12   1   0.8231  0.7198  0.3338  11.00000  0.05    0.21
Q13   1   0.2282  0.3246  0.4298  11.00000  0.05    0.20
Q14   1   0.8371  0.7795  0.3636  11.00000  0.05    0.20
Q15   1   0.3576  0.3218  0.3451  11.00000  0.05    0.20
Q16   1   1.0188  0.7136  0.3744  11.00000  0.05    0.20
Q17   1   0.3094  0.4646  0.3109  11.00000  0.05    0.19
Q18   1   0.2924  0.4611  0.3956  11.00000  0.05    0.19
Q19   1   0.3184  0.5155  0.3321  11.00000  0.05    0.19
Q20   1   0.4641  0.4025  0.5135  11.00000  0.05    0.19
;
_shelx_res_checksum              82177
